# Supplementary material for: 4-(2-Oxa-6-aza­spiro­[3.3]hept-6-yl)­benzo­nitrile
Source: Acta Crystallogr Sect E Struct Rep Online. 2010 Apr 28;66(Pt 5):o1179. doi: 10.1107/S1600536810012936 (PMC2979228; doi:10.1107/S1600536810012936)
Supplement: Supplementary file 2 [file e-66-o1179-Isup2.hkl]

# 
# h,k,l, Fc-squared, Fo-squared, sigma(Fo-squared) and status flag 
# 
data_I
_shelx_title ' BO606 in P2(1)/n' 
_shelx_refln_list_code          4 
_shelx_F_calc_maximum      138.68 
_exptl_crystal_F_000       424.00 
_reflns_d_resolution_high  0.7698 
 
loop_ 
 _symmetry_equiv_pos_as_xyz 
 'x, y, z' 
 '-x+1/2, y+1/2, -z+1/2' 
 '-x, -y, -z' 
 'x-1/2, -y-1/2, z-1/2' 
 
_cell_length_a     9.4836 
_cell_length_b    11.0335 
_cell_length_c    10.4193 
_cell_angle_alpha  90.000 
_cell_angle_beta  113.186 
_cell_angle_gamma  90.000 
 
_shelx_F_squared_multiplier     1.000 
 
loop_ 
 _refln_index_h 
 _refln_index_k 
 _refln_index_l 
 _refln_F_squared_calc 
 _refln_F_squared_meas 
 _refln_F_squared_sigma 
 _refln_observed_status 
   2   0   0       33.08       31.66      1.62 o 
   4   0   0      257.47      249.29     14.46 o 
   6   0   0       82.56       98.28      6.09 o 
   8   0   0        8.54       18.01      4.37 o 
  10   0   0       39.55       37.80      5.36 o 
   2   1   0     8022.33     8193.71     19.41 o 
   3   1   0      253.10      238.58      3.63 o 
   4   1   0     1046.06     1115.10      9.15 o 
   5   1   0     1112.97     1202.17     10.49 o 
   6   1   0       27.68       33.93      3.56 o 
   7   1   0       17.14       18.36      3.12 o 
   8   1   0        1.51        2.23      2.21 o 
   9   1   0       10.05        9.94      3.01 o 
  10   1   0        3.27        1.41      2.48 o 
  11   1   0        9.21       10.85      2.75 o 
   0   2   0      378.88      339.01      3.73 o 
   1   2   0     7403.15     7650.18     23.99 o 
   2   2   0    19233.22    19626.21     62.92 o 
   3   2   0      164.89      175.16      2.27 o 
   4   2   0       47.10       64.26      2.85 o 
   5   2   0        8.01        8.31      2.09 o 
   6   2   0       52.29       63.34      4.10 o 
   7   2   0      210.05      231.24      6.64 o 
   8   2   0        0.84        3.85      2.36 o 
   9   2   0       87.55       84.34      4.57 o 
  10   2   0       15.82       10.92      3.67 o 
  11   2   0       46.93       42.52      3.95 o 
   1   3   0     4936.96     5012.88     29.03 o 
   2   3   0      373.14      334.71      3.40 o 
   3   3   0      296.13      292.35      3.41 o 
   4   3   0       26.75       24.03      2.79 o 
   5   3   0       15.89       20.87      3.17 o 
   6   3   0      328.51      351.62      6.94 o 
   7   3   0      492.41      468.40      8.99 o 
   8   3   0        4.50        5.39      2.29 o 
   9   3   0        7.48        8.29      3.23 o 
  10   3   0       16.69       15.71      4.06 o 
  11   3   0        4.57        4.52      2.78 o 
   0   4   0      317.69      319.99      4.49 o 
   1   4   0     3865.00     4033.13     21.69 o 
   2   4   0      139.85      148.69      2.29 o 
   3   4   0     1039.59     1096.54     23.05 o 
   4   4   0     2441.85     2623.43     28.01 o 
   5   4   0        0.43        2.99      2.17 o 
   6   4   0       81.38       78.06      4.75 o 
   7   4   0       68.62       67.25      5.24 o 
   8   4   0        0.06        4.18      2.68 o 
   9   4   0      332.50      331.38      7.77 o 
  10   4   0        8.04        9.17      2.92 o 
   1   5   0      168.13      159.95      2.39 o 
   2   5   0     1251.85     1331.53     14.11 o 
   3   5   0     1322.86     1403.69     11.05 o 
   4   5   0        0.28        2.96      2.05 o 
   5   5   0      105.39       98.66      4.19 o 
   6   5   0       34.23       40.81      3.99 o 
   7   5   0       95.16       97.20      4.64 o 
   8   5   0       53.71       62.56      4.21 o 
   9   5   0       58.77       61.60      4.47 o 
  10   5   0       15.39       20.91      4.70 o 
   0   6   0      243.80      248.25     14.21 o 
   1   6   0       10.37       14.58      2.19 o 
   2   6   0        8.28        9.83      1.93 o 
   3   6   0     1710.36     1937.44     16.08 o 
   4   6   0       29.95       35.76      4.07 o 
   5   6   0      185.08      206.93      5.76 o 
   6   6   0      264.61      264.76      7.67 o 
   7   6   0       10.30        7.26      2.99 o 
   8   6   0       73.49       75.50      5.14 o 
   9   6   0      104.91       96.32      5.20 o 
  10   6   0        0.52        6.95      2.97 o 
   1   7   0       99.90      108.11      3.65 o 
   2   7   0      129.56      138.98      4.76 o 
   3   7   0        0.57        4.30      2.17 o 
   4   7   0      268.62      261.16      9.43 o 
   5   7   0      278.36      284.60      9.57 o 
   6   7   0        5.36        9.68      4.50 o 
   7   7   0       44.58       40.25     11.99 o 
   8   7   0       18.66       22.07      5.31 o 
   9   7   0        0.13        4.74      3.25 o 
   0   8   0       99.44       90.48      6.10 o 
   1   8   0      272.95      289.82      7.31 o 
   2   8   0        8.16       10.51      3.24 o 
   3   8   0        1.61        4.26      2.68 o 
   4   8   0       61.05       72.00      4.78 o 
   5   8   0      186.40      181.07      7.30 o 
   6   8   0       15.03       16.31      3.46 o 
   7   8   0        7.97        6.63      2.77 o 
   8   8   0       46.96       47.39      4.30 o 
   9   8   0        1.05        2.99      2.46 o 
   1   9   0       17.91       19.56      3.54 o 
   2   9   0       69.73       66.96      3.83 o 
   3   9   0       79.15       75.01      4.38 o 
   4   9   0      112.38      107.60      5.10 o 
   5   9   0        2.07        6.85      2.87 o 
   6   9   0       38.73       43.38      3.98 o 
   7   9   0      145.45      133.74      5.48 o 
   8   9   0       19.46       20.96      3.64 o 
   0  10   0      198.61      186.34      7.30 o 
   1  10   0       96.42       89.37      5.40 o 
   2  10   0       60.43       58.62      3.64 o 
   3  10   0        3.80        2.76      1.85 o 
   4  10   0       26.45       30.01      3.96 o 
   5  10   0       14.07       13.45      2.93 o 
   6  10   0       46.42       40.24      3.69 o 
   7  10   0       17.97       13.45      2.93 o 
   8  10   0       21.03       16.13      3.39 o 
   1  11   0        0.85        1.94      1.93 o 
   2  11   0       71.48       74.57      3.83 o 
   3  11   0        1.61        5.03      3.15 o 
   4  11   0       13.27       13.39      2.82 o 
   5  11   0       17.59       14.31      4.12 o 
   6  11   0       15.89       16.02      3.07 o 
   7  11   0        5.98        4.47      2.71 o 
   0  12   0      127.78      126.89      6.79 o 
   1  12   0        0.52        3.23      1.75 o 
   2  12   0       11.40       22.73      3.04 o 
   3  12   0        3.54        4.80      2.18 o 
   4  12   0        2.59        4.12      2.14 o 
   5  12   0       10.25        9.75      2.39 o 
   6  12   0        3.61        7.73      2.79 o 
   1  13   0        0.04        1.56      1.45 o 
   2  13   0        0.09        3.96      2.16 o 
   3  13   0        2.55        3.78      1.95 o 
   4  13   0       61.30       53.70      4.62 o 
   0  14   0        6.73        3.48      5.26 o 
   1  14   0        5.63        5.96      2.00 o 
   2  14   0        0.01        2.49      1.75 o 
 -11   0   1      373.08      373.23     17.41 o 
  -9   0   1       33.38       32.46      5.03 o 
  -7   0   1      434.83      469.40     11.64 o 
  -5   0   1      311.54      291.51      7.28 o 
  -3   0   1     6669.04     7105.40     28.65 o 
   1   0   1      252.77      233.03      3.28 o 
   3   0   1       52.45       43.95      2.04 o 
   5   0   1      864.54      924.86     14.81 o 
   7   0   1       38.94       43.45     12.32 o 
   9   0   1       10.90       10.47      4.16 o 
 -11   1   1        4.58        5.67      3.10 o 
 -10   1   1        0.23       -0.10      2.22 o 
  -9   1   1       65.69       57.06      5.50 o 
  -8   1   1       78.75       80.61      4.21 o 
  -7   1   1       19.36       21.09      3.94 o 
  -6   1   1      180.81      175.46      4.87 o 
  -5   1   1       32.93       32.11      2.54 o 
  -4   1   1      143.85      157.97      2.57 o 
  -3   1   1     1011.25     1014.57      7.94 o 
  -2   1   1      290.84      307.81      2.61 o 
  -1   1   1     2109.16     1937.15     12.98 o 
   1   1   1     1609.24     1564.40      7.76 o 
   2   1   1      376.16      352.58      2.66 o 
   3   1   1      108.92       95.02      1.90 o 
   4   1   1      249.36      253.69      5.60 o 
   5   1   1       16.22       20.51      2.49 o 
   6   1   1       40.81       43.25      3.79 o 
   7   1   1      151.56      142.24      8.28 o 
   8   1   1       94.19       97.79      4.64 o 
   9   1   1        5.15        4.20      2.43 o 
  10   1   1       91.97       94.01      5.06 o 
 -11   2   1       48.20       44.81      4.77 o 
 -10   2   1        0.05        2.43      2.60 o 
  -9   2   1        7.28        4.76      2.75 o 
  -8   2   1       33.59       30.13      5.82 o 
  -7   2   1       52.87       45.77      3.98 o 
  -6   2   1      238.14      227.31      8.32 o 
  -5   2   1      873.12      900.52     16.86 o 
  -4   2   1      127.20      112.79      2.79 o 
  -3   2   1     1527.95     1484.47      8.66 o 
  -2   2   1     6996.78     7182.16     33.21 o 
  -1   2   1     6324.37     6307.53     25.08 o 
   0   2   1       46.82       44.09      1.51 o 
   1   2   1        7.13       12.12      1.33 o 
   2   2   1     2327.44     2264.31      9.71 o 
   3   2   1      203.19      203.72      3.50 o 
   4   2   1      224.81      222.26      4.51 o 
   5   2   1       10.27        9.42      2.71 o 
   6   2   1       26.47       34.32      3.45 o 
   7   2   1       41.45       44.28      4.26 o 
   8   2   1      196.89      181.22      5.84 o 
   9   2   1        9.90       10.15      3.11 o 
  10   2   1       37.37       37.76      3.95 o 
 -11   3   1        0.07        4.11      2.71 o 
 -10   3   1      199.12      175.04      6.27 o 
  -9   3   1        1.35        2.42      2.93 o 
  -8   3   1       38.97       44.53      4.41 o 
  -7   3   1        4.87        6.25      2.52 o 
  -6   3   1        0.36        4.50      2.63 o 
  -5   3   1      108.95      114.74      3.77 o 
  -4   3   1      322.07      325.72      4.84 o 
  -3   3   1      706.86      714.43      4.57 o 
  -2   3   1      970.99      903.68      4.39 o 
  -1   3   1      425.84      422.74      2.69 o 
   0   3   1     2540.05     2643.07      5.97 o 
   1   3   1      530.28      537.83      3.25 o 
   2   3   1      186.50      176.14      2.27 o 
   3   3   1     1420.36     1554.86      9.39 o 
   4   3   1      133.42      154.15      4.11 o 
   5   3   1      100.72       92.29      4.10 o 
   6   3   1       41.30       39.61      4.12 o 
   7   3   1       15.39       11.06      3.11 o 
   8   3   1        0.45        5.50      2.78 o 
   9   3   1      244.48      222.40      6.71 o 
  10   3   1       38.55       38.10      4.55 o 
 -11   4   1        1.42        4.63      2.68 o 
 -10   4   1       14.98       22.52      3.22 o 
  -9   4   1       10.40       12.29      3.38 o 
  -8   4   1       99.35       99.24      4.61 o 
  -7   4   1        3.09        6.25      2.83 o 
  -6   4   1       21.44       25.13      3.15 o 
  -5   4   1      425.90      458.44      7.18 o 
  -4   4   1     3717.79     4053.12     20.39 o 
  -3   4   1      238.46      227.17      3.26 o 
  -2   4   1       22.29       22.57      1.19 o 
  -1   4   1       48.37       52.85      1.42 o 
   0   4   1       21.71       13.60      1.34 o 
   1   4   1     2248.21     2390.67     14.13 o 
   2   4   1      113.87      122.33      2.60 o 
   3   4   1      176.90      206.13      4.15 o 
   4   4   1        0.21        2.77      1.94 o 
   5   4   1      146.86      151.04      5.00 o 
   6   4   1      239.24      222.91      7.41 o 
   7   4   1        1.73        1.46      2.60 o 
   8   4   1       78.83       81.91      6.79 o 
   9   4   1        9.96        7.55      3.32 o 
  10   4   1        1.85       11.40      3.96 o 
 -10   5   1       16.73       18.21      3.09 o 
  -9   5   1       85.03       84.10      6.48 o 
  -8   5   1      316.87      302.31      8.99 o 
  -7   5   1        3.93        5.16      3.13 o 
  -6   5   1      186.91      203.56     11.65 o 
  -5   5   1      245.30      236.06      8.27 o 
  -4   5   1      743.89      733.84     10.58 o 
  -3   5   1        3.41        4.93      1.81 o 
  -2   5   1      177.55      162.07      3.04 o 
  -1   5   1      393.92      402.72      4.73 o 
   0   5   1       23.26       22.00      1.49 o 
   1   5   1     1701.74     1840.72     11.15 o 
   2   5   1      160.40      177.44      7.73 o 
   3   5   1      540.14      560.32     12.85 o 
   4   5   1      247.09      242.91      6.96 o 
   5   5   1       34.22       35.62      3.58 o 
   6   5   1      103.97      108.08      5.04 o 
   7   5   1      152.90      139.80      5.33 o 
   8   5   1       55.35       49.35      4.82 o 
   9   5   1        0.27        8.38      2.97 o 
  10   5   1       10.53        9.04      2.96 o 
 -10   6   1      102.78       99.09      5.34 o 
  -9   6   1       29.69       32.64      3.87 o 
  -8   6   1       12.71       13.42      2.79 o 
  -7   6   1       66.82       60.77      4.04 o 
  -6   6   1      614.80      661.14     12.88 o 
  -5   6   1        1.16        5.83      2.80 o 
  -4   6   1      116.17      109.90      4.08 o 
  -3   6   1       84.55       81.30      5.36 o 
  -2   6   1      610.65      682.89      9.07 o 
  -1   6   1       45.79       47.41      2.03 o 
   0   6   1       51.44       46.45      2.19 o 
   1   6   1      294.48      274.48      4.59 o 
   2   6   1      207.46      258.35      5.82 o 
   3   6   1        0.36        2.56      1.79 o 
   4   6   1       25.55       28.31      2.89 o 
   5   6   1       22.95       35.76      3.93 o 
   6   6   1      140.01      128.29      5.01 o 
   7   6   1      115.23      112.34      5.04 o 
   8   6   1       85.02       92.01      4.81 o 
   9   6   1        0.03        3.85      2.54 o 
 -10   7   1       30.28       29.54      4.47 o 
  -9   7   1       12.40        9.23      2.98 o 
  -8   7   1        2.11       -0.51      3.03 o 
  -7   7   1        0.80        5.28      2.97 o 
  -6   7   1      551.28      522.34      8.50 o 
  -5   7   1      243.35      251.59      7.56 o 
  -4   7   1      163.13      171.27      5.09 o 
  -3   7   1        5.90        6.81      2.39 o 
  -2   7   1      319.28      309.47      9.59 o 
  -1   7   1      948.20      985.20     12.64 o 
   0   7   1      147.45      163.16      6.31 o 
   1   7   1        6.78        6.34      1.84 o 
   2   7   1      159.64      155.14      5.89 o 
   3   7   1        1.05        2.29      1.88 o 
   4   7   1      164.81      174.74      5.45 o 
   5   7   1      383.93      346.96      7.25 o 
   6   7   1       29.29       36.61      3.95 o 
   7   7   1       11.33       10.90      2.80 o 
   8   7   1       57.49       58.19      4.66 o 
   9   7   1        0.02        3.96      2.61 o 
  -9   8   1        3.35        3.32      2.37 o 
  -8   8   1      141.75      122.58      5.40 o 
  -7   8   1       57.91       61.30      4.36 o 
  -6   8   1      131.56      120.71      4.93 o 
  -5   8   1      154.31      156.74      5.06 o 
  -4   8   1       42.43       52.29      3.77 o 
  -3   8   1        1.40        7.27      2.95 o 
  -2   8   1       44.52       46.74      3.24 o 
  -1   8   1      367.42      348.00      6.61 o 
   0   8   1      485.67      497.88      8.14 o 
   1   8   1      332.14      350.99      7.57 o 
   2   8   1       65.56       64.82      4.52 o 
   3   8   1       41.43       41.72      4.38 o 
   4   8   1        8.66        5.89      2.63 o 
   5   8   1        0.65        3.69      2.42 o 
   6   8   1       10.92       10.12      3.44 o 
   7   8   1       34.84       32.31      3.54 o 
   8   8   1       33.37       26.45      3.77 o 
   9   8   1        0.34        5.99      2.57 o 
  -9   9   1       67.05       76.84      4.86 o 
  -8   9   1      132.34      116.70      6.81 o 
  -7   9   1      224.75      198.55      8.40 o 
  -6   9   1       19.91       20.02      3.62 o 
  -5   9   1      108.72      105.59      5.21 o 
  -4   9   1       35.84       34.88      3.44 o 
  -3   9   1       66.87       67.04      4.51 o 
  -2   9   1      587.60      592.02     10.96 o 
  -1   9   1        0.22        2.08      2.53 o 
   0   9   1      719.78      726.18     15.19 o 
   1   9   1       71.28       75.29      4.79 o 
   2   9   1      174.52      171.35      5.27 o 
   3   9   1       52.76       47.50      4.01 o 
   4   9   1       21.08       18.80      3.04 o 
   5   9   1        4.17        6.39      3.33 o 
   6   9   1      117.21      105.82      5.71 o 
   7   9   1       24.40       31.16      4.36 o 
   8   9   1        2.00        3.14      3.15 o 
  -8  10   1       41.94       37.38      3.64 o 
  -7  10   1       86.84       74.87      4.52 o 
  -6  10   1        5.13        7.39      2.77 o 
  -5  10   1       28.83       30.38      3.89 o 
  -4  10   1       39.34       39.45      3.18 o 
  -3  10   1      216.28      207.68      6.09 o 
  -2  10   1      169.04      159.87      5.79 o 
  -1  10   1      463.31      451.66      8.16 o 
   0  10   1      352.93      346.55     10.97 o 
   1  10   1       39.43       40.21      3.51 o 
   2  10   1        9.40       11.10      2.65 o 
   3  10   1       27.70       29.81      3.90 o 
   4  10   1       17.34       19.33      3.19 o 
   5  10   1      115.26      103.33      4.67 o 
   6  10   1        0.71        6.58      2.65 o 
   7  10   1        4.90        6.71      2.53 o 
  -7  11   1      244.43      244.33      6.96 o 
  -6  11   1        0.09        4.62      2.69 o 
  -5  11   1       20.19       17.20      3.06 o 
  -4  11   1       51.87       47.50      3.57 o 
  -3  11   1      215.22      207.14      6.94 o 
  -2  11   1      163.25      146.85      4.89 o 
  -1  11   1      415.06      430.00      7.77 o 
   0  11   1        9.07       12.60      2.47 o 
   1  11   1       22.12       26.79      2.75 o 
   2  11   1      177.90      167.09      5.30 o 
   3  11   1        0.45        2.59      1.24 o 
   4  11   1      216.60      201.28      7.14 o 
   5  11   1       27.84       25.54      3.08 o 
   6  11   1        4.16        6.07      2.22 o 
  -6  12   1        3.75        4.89      2.07 o 
  -5  12   1       28.56       34.21      4.54 o 
  -4  12   1        9.89        7.86      2.22 o 
  -3  12   1      303.63      301.59     10.33 o 
  -2  12   1       12.07       11.94      2.59 o 
  -1  12   1      249.84      262.74      7.60 o 
   0  12   1        0.06        4.00      2.04 o 
   1  12   1       53.62       53.22      3.37 o 
   2  12   1      201.48      205.00      5.72 o 
   3  12   1       15.20       16.48      4.10 o 
   4  12   1       25.03       24.56      3.86 o 
   5  12   1       37.33       31.28      3.32 o 
  -5  13   1      256.75      258.33      7.06 o 
  -4  13   1      150.04      156.05      5.61 o 
  -3  13   1       41.70       38.03      4.04 o 
  -2  13   1       27.02       27.16      4.21 o 
  -1  13   1       42.21       40.10      4.32 o 
   0  13   1        0.05        4.16      1.84 o 
   1  13   1      204.77      200.10      8.81 o 
   2  13   1        2.88        3.43      2.13 o 
   3  13   1       11.50       14.62      2.61 o 
   4  13   1        6.41        8.08      2.55 o 
  -2  14   1       36.24       36.85      3.48 o 
  -1  14   1        0.19        2.62      1.85 o 
   0  14   1        8.77        5.22      1.86 o 
   1  14   1      214.34      204.96      7.18 o 
 -10   0   2       26.54       30.34      7.22 o 
  -8   0   2        0.78        3.81      3.84 o 
  -6   0   2       81.13       72.67      4.68 o 
  -4   0   2     1587.62     1611.97     32.97 o 
  -2   0   2      431.29      393.39      6.35 o 
   0   0   2        0.76        2.10      2.60 o 
   2   0   2      428.78      394.06     22.82 o 
   4   0   2       27.10       24.95      3.81 o 
   6   0   2       97.24       98.86      6.75 o 
   8   0   2        7.77        7.55      4.30 o 
  10   0   2      182.23      171.20     17.17 o 
 -11   1   2       20.12       14.72      3.43 o 
 -10   1   2      229.30      229.99      8.07 o 
  -9   1   2        0.21        2.37      2.73 o 
  -8   1   2      113.24      108.62      4.85 o 
  -7   1   2       66.51       67.17      4.21 o 
  -6   1   2        5.33        5.38      2.17 o 
  -5   1   2       73.09       74.83      2.96 o 
  -4   1   2      388.19      365.41      3.89 o 
  -3   1   2        1.37        2.71      0.96 o 
  -2   1   2     1063.18      998.62      5.70 o 
  -1   1   2       44.01       38.86      0.49 o 
   0   1   2      563.91      531.19      3.68 o 
   1   1   2      116.10      124.16      1.85 o 
   2   1   2      305.61      311.52      5.06 o 
   3   1   2      403.90      394.38      7.35 o 
   4   1   2       41.64       48.77      3.08 o 
   5   1   2       65.42       57.65      3.41 o 
   6   1   2       10.52        8.67      3.16 o 
   7   1   2        1.63        5.29      2.59 o 
   8   1   2        1.86        4.69      2.98 o 
   9   1   2        0.38        4.21      2.48 o 
  10   1   2       53.08       48.75      4.28 o 
 -11   2   2       28.15       29.60      4.99 o 
 -10   2   2       59.57       54.64      5.01 o 
  -9   2   2        6.67        7.80      3.04 o 
  -8   2   2       25.56       30.09      3.70 o 
  -7   2   2       22.73       19.31      3.35 o 
  -6   2   2       85.73       76.31      3.90 o 
  -5   2   2      205.15      199.77      4.79 o 
  -4   2   2        0.43        2.21      1.01 o 
  -3   2   2     2104.76     2149.21      9.46 o 
  -2   2   2     2006.38     2040.83     13.13 o 
  -1   2   2        0.27        2.06      0.52 o 
   0   2   2        0.76        2.77      1.31 o 
   1   2   2      236.14      230.86      2.09 o 
   2   2   2      271.25      287.12      3.00 o 
   3   2   2       71.18       78.15      2.09 o 
   4   2   2      186.35      192.29      4.73 o 
   5   2   2       64.28       59.86      3.85 o 
   6   2   2        0.84        3.10      3.41 o 
   7   2   2      113.94      107.86      4.76 o 
   8   2   2       51.18       39.67      3.49 o 
   9   2   2        9.53       11.53      2.93 o 
  10   2   2        7.14        8.92      2.94 o 
 -11   3   2       24.77       31.26      4.45 o 
 -10   3   2       79.57       77.43      6.90 o 
  -9   3   2       84.15       87.71      6.35 o 
  -8   3   2       47.81       47.04      6.41 o 
  -7   3   2       33.58       38.86      5.55 o 
  -6   3   2      797.86      782.10     13.22 o 
  -5   3   2      112.03      113.75      3.92 o 
  -4   3   2      148.49      158.38      4.30 o 
  -3   3   2        0.17        1.34      0.89 o 
  -2   3   2      293.03      275.80      2.90 o 
  -1   3   2     2253.62     2329.38      6.07 o 
   0   3   2      563.18      564.32      4.50 o 
   1   3   2      372.49      351.25      2.91 o 
   2   3   2       61.46       52.17      1.82 o 
   3   3   2      172.76      195.85      4.91 o 
   4   3   2      287.43      276.41      7.02 o 
   5   3   2       39.02       38.29      3.95 o 
   6   3   2        0.94        4.48      3.40 o 
   7   3   2        0.95        1.95      3.09 o 
   8   3   2       41.88       39.08      3.91 o 
   9   3   2        0.82        4.78      2.44 o 
  10   3   2        1.10        4.48      2.85 o 
 -11   4   2       12.81       13.53      3.53 o 
 -10   4   2       65.43       69.20      4.53 o 
  -9   4   2       60.39       54.87      4.15 o 
  -8   4   2       26.65       23.58      2.96 o 
  -7   4   2       76.06       66.94      4.14 o 
  -6   4   2        0.02        3.77      2.38 o 
  -5   4   2      577.27      587.70     13.77 o 
  -4   4   2      130.71      109.37      2.86 o 
  -3   4   2      810.25      846.68      6.18 o 
  -2   4   2        0.15        1.35      0.88 o 
  -1   4   2     1604.51     1721.63     17.95 o 
   0   4   2        3.62        2.53      0.91 o 
   1   4   2        0.07        1.05      0.76 o 
   2   4   2      182.25      198.53      4.86 o 
   3   4   2      183.11      168.63      6.46 o 
   4   4   2      111.47      113.03      4.47 o 
   5   4   2       82.04       83.38      4.77 o 
   6   4   2        0.36        1.82      2.15 o 
   7   4   2      274.74      273.62      6.89 o 
   8   4   2        4.60        5.58      2.62 o 
   9   4   2      171.48      171.13      6.39 o 
  10   4   2        2.90        6.62      3.01 o 
 -11   5   2      135.79      150.14      6.17 o 
 -10   5   2        0.00        2.37      2.32 o 
  -9   5   2       89.54       91.50      5.17 o 
  -8   5   2      115.07      121.84      4.92 o 
  -7   5   2       50.15       46.91      3.86 o 
  -6   5   2       32.04       37.91      3.90 o 
  -5   5   2      905.03      894.60     12.35 o 
  -4   5   2      647.35      658.30      7.89 o 
  -3   5   2      433.48      456.20      4.57 o 
  -2   5   2       54.42       54.72      1.90 o 
  -1   5   2        0.14        0.75      0.91 o 
   0   5   2        0.51        2.26      1.08 o 
   1   5   2     1432.30     1543.19      7.97 o 
   2   5   2       87.94       80.72      2.38 o 
   3   5   2      241.02      243.52      6.25 o 
   4   5   2       33.41       28.01      3.00 o 
   5   5   2       43.62       44.95      3.89 o 
   6   5   2       87.08       75.26      4.33 o 
   7   5   2       41.19       34.81      5.25 o 
   8   5   2        0.87        4.41      2.70 o 
   9   5   2       38.46       28.69      3.27 o 
 -10   6   2       61.17       56.18      4.96 o 
  -9   6   2        1.14        6.56      2.81 o 
  -8   6   2        2.18        3.40      2.36 o 
  -7   6   2       61.05       60.24      4.07 o 
  -6   6   2       61.26       62.84      4.24 o 
  -5   6   2       15.46       23.55      3.43 o 
  -4   6   2      157.67      159.45      4.94 o 
  -3   6   2     1423.10     1457.33     17.37 o 
  -2   6   2      238.59      235.82      3.44 o 
  -1   6   2       18.56       20.78      1.41 o 
   0   6   2        0.57        1.78      1.00 o 
   1   6   2      239.65      222.58      4.00 o 
   2   6   2        0.43        1.32      1.62 o 
   3   6   2       58.07       54.83      3.25 o 
   4   6   2       87.99       90.54      4.80 o 
   5   6   2      452.87      438.86     12.05 o 
   6   6   2       22.04       36.76      3.92 o 
   7   6   2      342.99      340.11      7.71 o 
   8   6   2        3.27        5.53      2.73 o 
   9   6   2       60.15       62.44      5.43 o 
 -10   7   2        1.23        4.71      2.50 o 
  -9   7   2      148.78      138.76      5.55 o 
  -8   7   2       70.11       69.28      4.14 o 
  -7   7   2      199.57      193.60      5.80 o 
  -6   7   2        0.86        5.43      2.83 o 
  -5   7   2      385.85      406.43      7.97 o 
  -4   7   2        8.02        9.42      2.73 o 
  -3   7   2      150.86      125.83      4.28 o 
  -2   7   2      393.98      378.48      5.81 o 
  -1   7   2      885.08      930.52     11.80 o 
   0   7   2     1452.53     1480.94     22.32 o 
   1   7   2       36.08       32.67      2.59 o 
   2   7   2       81.36       84.45      3.57 o 
   3   7   2      397.61      393.31     10.73 o 
   4   7   2        5.70        7.69      2.76 o 
   5   7   2      280.60      255.45     10.64 o 
   6   7   2        1.44        2.46      2.73 o 
   7   7   2       60.70       46.13      5.17 o 
   8   7   2        1.74        1.85      2.91 o 
   9   7   2       13.83       22.17      3.63 o 
  -9   8   2        2.68        6.52      3.00 o 
  -8   8   2       37.94       43.24      3.90 o 
  -7   8   2      130.56      119.59      4.81 o 
  -6   8   2       23.58       23.04      3.40 o 
  -5   8   2       82.27       87.22      4.46 o 
  -4   8   2      517.56      504.91     11.52 o 
  -3   8   2       40.73       41.97      3.32 o 
  -2   8   2      254.61      248.12      6.36 o 
  -1   8   2       47.35       47.79      3.20 o 
   0   8   2      205.00      206.14      5.05 o 
   1   8   2      107.58      113.78      4.25 o 
   2   8   2      102.81      105.63      5.22 o 
   3   8   2        0.97        2.76      2.11 o 
   4   8   2        8.86       15.51      3.48 o 
   5   8   2      194.65      168.69      5.44 o 
   6   8   2       70.54       68.64      4.17 o 
   7   8   2      155.90      164.61      7.37 o 
   8   8   2        0.79        4.26      2.41 o 
  -9   9   2      396.77      425.43     12.90 o 
  -8   9   2        4.94        5.17      2.55 o 
  -7   9   2      204.44      208.80      6.01 o 
  -6   9   2       15.54       12.49      2.63 o 
  -5   9   2        7.07        8.89      2.81 o 
  -4   9   2       53.18       48.30      4.77 o 
  -3   9   2      916.64      961.94     10.25 o 
  -2   9   2      468.80      458.42      8.59 o 
  -1   9   2       24.63       25.55      2.79 o 
   0   9   2       84.93       80.66      4.74 o 
   1   9   2       72.60       74.41      3.73 o 
   2   9   2      255.94      258.60      6.00 o 
   3   9   2      103.20       97.51      4.18 o 
   4   9   2       94.15       90.07      4.19 o 
   5   9   2        8.88       16.71      3.18 o 
   6   9   2       45.71       37.44      3.82 o 
   7   9   2        5.30        8.11      2.61 o 
  -8  10   2      106.59       97.97      4.92 o 
  -7  10   2       69.35       76.56      4.29 o 
  -6  10   2       10.16       17.93      3.69 o 
  -5  10   2        9.35        9.94      2.32 o 
  -4  10   2        1.20        4.27      2.30 o 
  -3  10   2       13.10       10.75      2.99 o 
  -2  10   2      608.72      587.71      8.09 o 
  -1  10   2      299.52      297.34      6.74 o 
   0  10   2        0.10        1.08      2.01 o 
   1  10   2       26.22       22.29      2.45 o 
   2  10   2       95.19      105.81      4.99 o 
   3  10   2       90.36       79.21      4.03 o 
   4  10   2        6.66        5.14      2.53 o 
   5  10   2        0.85        3.71      2.31 o 
   6  10   2       20.03       13.66      2.89 o 
   7  10   2        1.11        4.73      2.52 o 
  -7  11   2       97.86       96.86      5.03 o 
  -6  11   2        0.00        5.14      2.44 o 
  -5  11   2      325.43      325.32      7.81 o 
  -4  11   2       75.91       77.20      4.34 o 
  -3  11   2       19.12       20.31      2.98 o 
  -2  11   2      151.76      164.00      5.44 o 
  -1  11   2      180.36      171.74      5.82 o 
   0  11   2      170.57      161.64      4.94 o 
   1  11   2      179.66      175.60      7.65 o 
   2  11   2       13.71       12.34      3.03 o 
   3  11   2        0.88        3.04      1.29 o 
   4  11   2       16.10       30.10      4.01 o 
   5  11   2        0.29        5.75      2.26 o 
   6  11   2       14.90       19.74      3.59 o 
  -6  12   2        4.86        4.64      2.10 o 
  -5  12   2       16.46       15.00      2.76 o 
  -4  12   2        0.01        3.30      1.77 o 
  -3  12   2       34.55       34.49      2.99 o 
  -2  12   2       68.34       68.56      5.39 o 
  -1  12   2        9.31        8.84      2.41 o 
   0  12   2      251.54      244.09      9.59 o 
   1  12   2       63.27       63.66      3.80 o 
   2  12   2        7.80        4.78      2.55 o 
   3  12   2       69.68       79.03      5.17 o 
   4  12   2       90.69       77.50      7.41 o 
   5  12   2        0.72        5.41      2.78 o 
  -5  13   2       24.36       23.12      4.61 o 
  -4  13   2       38.83       31.42      3.66 o 
  -3  13   2        0.18        2.12      1.50 o 
  -2  13   2       24.24       23.92      2.75 o 
  -1  13   2       71.94       66.93      3.97 o 
   0  13   2      110.99      100.17      6.09 o 
   1  13   2       61.76       65.20      4.20 o 
   2  13   2        1.71        7.24      2.26 o 
   3  13   2       86.47       93.57      6.10 o 
  -2  14   2        8.93        6.24      2.39 o 
  -1  14   2       28.97       25.95      3.86 o 
   0  14   2      142.42      130.43      7.17 o 
   1  14   2       10.27       11.20      3.00 o 
 -11   0   3      870.21      840.78     25.60 o 
  -9   0   3      862.59      902.44     24.14 o 
  -7   0   3       79.13       87.00      5.61 o 
  -5   0   3      176.01      171.51      6.96 o 
  -3   0   3     4921.89     4982.45     15.51 o 
  -1   0   3     2287.33     2336.07     18.74 o 
   1   0   3      587.47      554.96      5.64 o 
   3   0   3     1483.24     1576.98     15.78 o 
   5   0   3      476.58      491.82     11.42 o 
   7   0   3      140.56      141.51      7.26 o 
   9   0   3       28.96       33.83      6.85 o 
 -12   1   3       33.72       34.52      4.63 o 
 -11   1   3        0.86        1.72      2.55 o 
 -10   1   3        7.36       12.58      3.47 o 
  -9   1   3      186.55      195.78      6.99 o 
  -8   1   3      285.13      262.49      8.27 o 
  -7   1   3      109.69      120.83      5.37 o 
  -6   1   3       72.25       78.33      3.98 o 
  -5   1   3      633.11      647.16      9.55 o 
  -4   1   3      596.24      598.61      4.52 o 
  -3   1   3        4.57        5.69      0.69 o 
  -2   1   3     1125.31     1113.13      6.23 o 
  -1   1   3      142.97      125.60      1.59 o 
   0   1   3      379.70      343.13      2.67 o 
   1   1   3      180.35      206.82      2.36 o 
   2   1   3      198.38      204.53      3.74 o 
   3   1   3       56.69       58.48      3.25 o 
   4   1   3      258.95      262.34      6.36 o 
   5   1   3        5.02        4.98      2.88 o 
   6   1   3       35.64       34.35      4.30 o 
   7   1   3        0.50        4.99      3.36 o 
   8   1   3       40.23       43.56      4.60 o 
   9   1   3       10.86       15.02      3.36 o 
 -12   2   3        2.81        3.80      2.78 o 
 -11   2   3       19.43       19.20      3.58 o 
 -10   2   3      675.27      668.61     10.52 o 
  -9   2   3      640.60      632.99     11.66 o 
  -8   2   3       24.14       29.21      4.36 o 
  -7   2   3      623.65      633.86     10.86 o 
  -6   2   3      117.40      127.16      4.78 o 
  -5   2   3      636.49      637.59      8.47 o 
  -4   2   3        2.57        4.42      0.99 o 
  -3   2   3      242.02      195.50      2.12 o 
  -2   2   3      160.90      160.77      1.42 o 
  -1   2   3      893.76      814.89      7.78 o 
   0   2   3        0.39        0.51      0.52 o 
   1   2   3      936.62      904.15      7.96 o 
   2   2   3       21.27       19.63      1.36 o 
   3   2   3      496.65      483.49      9.82 o 
   4   2   3       26.46       22.47      2.78 o 
   5   2   3      529.26      542.07      9.73 o 
   6   2   3      293.42      269.10      6.67 o 
   7   2   3      192.82      213.95      6.19 o 
   8   2   3        1.01        5.59      2.81 o 
   9   2   3        0.52        2.47      2.38 o 
 -11   3   3       96.67      104.00      5.26 o 
 -10   3   3        2.52        5.48      2.63 o 
  -9   3   3      229.33      232.96      6.56 o 
  -8   3   3      160.28      151.03      5.15 o 
  -7   3   3      178.84      162.26      5.13 o 
  -6   3   3       22.18       23.46      2.53 o 
  -5   3   3        5.35        5.51      1.16 o 
  -4   3   3     1061.77     1122.40      8.24 o 
  -3   3   3      455.79      451.21      5.66 o 
  -2   3   3      111.84      109.95      1.38 o 
  -1   3   3        4.01        2.26      0.45 o 
   0   3   3       43.46       39.72      1.05 o 
   1   3   3      256.24      266.88      3.75 o 
   2   3   3       79.83       80.10      1.94 o 
   3   3   3      392.46      409.49      6.10 o 
   4   3   3        9.44       12.21      2.60 o 
   5   3   3       16.86       17.25      2.84 o 
   6   3   3       27.27       26.24      3.28 o 
   7   3   3       71.40       68.62      4.32 o 
   8   3   3      149.67      144.17      5.68 o 
   9   3   3       16.96       15.42      3.27 o 
 -11   4   3        2.91        6.57      2.66 o 
 -10   4   3       66.21       64.04      4.48 o 
  -9   4   3       83.20       82.11      4.30 o 
  -8   4   3      919.19      952.50     11.17 o 
  -7   4   3     1094.23     1115.03     14.71 o 
  -6   4   3       21.71       25.88      3.03 o 
  -5   4   3       87.01      102.10      7.57 o 
  -4   4   3      892.31      925.33      9.67 o 
  -3   4   3        5.77        1.30      1.20 o 
  -2   4   3       82.65       86.96      1.61 o 
  -1   4   3      108.60       95.84      1.47 o 
   0   4   3        2.47        3.93      1.14 o 
   1   4   3        6.57        7.77      0.92 o 
   2   4   3        4.56        3.28      0.86 o 
   3   4   3      326.74      321.59      7.75 o 
   4   4   3      392.00      384.03      6.70 o 
   5   4   3      332.73      327.53      7.52 o 
   6   4   3      154.20      133.00      5.80 o 
   7   4   3        6.66        6.14      2.70 o 
   8   4   3        2.47        2.71      2.12 o 
   9   4   3       48.12       45.07      4.41 o 
 -11   5   3      183.01      174.73      7.40 o 
 -10   5   3        9.13       18.86      4.13 o 
  -9   5   3       88.01       83.95      4.38 o 
  -8   5   3      421.98      423.77      9.13 o 
  -7   5   3       58.15       61.72      4.19 o 
  -6   5   3      321.52      326.95      6.69 o 
  -5   5   3       56.66       40.40      3.20 o 
  -4   5   3      269.55      256.31      4.40 o 
  -3   5   3       73.99       74.83      2.00 o 
  -2   5   3     1392.72     1496.58      8.20 o 
  -1   5   3      528.37      526.28      4.43 o 
   0   5   3        2.97        2.40      0.85 o 
   1   5   3      350.60      351.01      4.95 o 
   2   5   3        8.85       10.90      1.52 o 
   3   5   3        3.51        4.07      2.58 o 
   4   5   3        7.72        6.80      2.87 o 
   5   5   3        0.79        2.19      2.40 o 
   6   5   3      330.55      322.64      7.11 o 
   7   5   3        4.77        6.08      2.48 o 
   8   5   3        9.22       12.10      3.30 o 
   9   5   3        8.96        7.86      2.51 o 
 -11   6   3        3.57        6.39      2.59 o 
 -10   6   3        1.56        6.14      2.55 o 
  -9   6   3        4.83        5.91      2.64 o 
  -8   6   3       61.01       60.00      4.40 o 
  -7   6   3      267.82      274.12      6.40 o 
  -6   6   3     2288.45     2341.82     25.09 o 
  -5   6   3      472.15      467.36      7.05 o 
  -4   6   3      136.08      123.92      3.44 o 
  -3   6   3        1.14        3.80      1.30 o 
  -2   6   3       54.35       58.86      2.16 o 
  -1   6   3       76.99       83.09      2.76 o 
   0   6   3      192.91      206.56      3.37 o 
   1   6   3       91.96       80.89      2.46 o 
   2   6   3      356.97      346.39      6.72 o 
   3   6   3        4.33        3.98      2.65 o 
   4   6   3      203.19      196.44      6.94 o 
   5   6   3      126.29      123.51      5.10 o 
   6   6   3        7.18        5.39      2.13 o 
   7   6   3       27.01       28.24      3.60 o 
   8   6   3       12.59       12.99      3.19 o 
 -10   7   3       55.34       53.63      4.20 o 
  -9   7   3       70.46       80.46      4.48 o 
  -8   7   3       27.94       35.37      5.15 o 
  -7   7   3      404.83      393.07      7.40 o 
  -6   7   3      538.89      508.67      8.68 o 
  -5   7   3        1.16        3.94      2.19 o 
  -4   7   3      543.30      534.83      8.13 o 
  -3   7   3       26.07       26.14      2.13 o 
  -2   7   3      367.23      342.85      7.41 o 
  -1   7   3       16.83       14.60      1.46 o 
   0   7   3      282.43      287.82      7.37 o 
   1   7   3       17.18       21.63      2.21 o 
   2   7   3       18.49       18.21      2.63 o 
   3   7   3       39.02       28.61      3.27 o 
   4   7   3       59.95       48.89      3.86 o 
   5   7   3        1.22        4.88      2.71 o 
   6   7   3        0.75        4.15      2.24 o 
   7   7   3       45.53       38.87      4.74 o 
   8   7   3      104.95       94.28      4.96 o 
 -10   8   3       20.05       11.50      2.56 o 
  -9   8   3        9.12        9.34      3.00 o 
  -8   8   3        4.92        7.64      2.52 o 
  -7   8   3        1.07        4.04      2.35 o 
  -6   8   3       22.83       24.61      3.46 o 
  -5   8   3      408.46      414.31      6.95 o 
  -4   8   3     1067.25     1089.23     18.99 o 
  -3   8   3        7.52        8.68      2.34 o 
  -2   8   3        9.68        7.43      1.41 o 
  -1   8   3       45.53       49.58      3.24 o 
   0   8   3      190.98      187.13      7.40 o 
   1   8   3        0.16        1.10      1.44 o 
   2   8   3      133.52      135.18      4.99 o 
   3   8   3      195.91      183.59      5.29 o 
   4   8   3        1.34        3.88      2.29 o 
   5   8   3      146.91      144.93      5.51 o 
   6   8   3      167.30      167.05      5.79 o 
   7   8   3       34.18       37.69      3.81 o 
  -9   9   3        0.22        3.68      2.16 o 
  -8   9   3       80.33       82.46      5.19 o 
  -7   9   3        1.69        5.62      2.10 o 
  -6   9   3       51.34       46.90      3.29 o 
  -5   9   3      368.69      340.01      6.45 o 
  -4   9   3      264.57      261.55      7.49 o 
  -3   9   3        6.75        8.45      2.00 o 
  -2   9   3      203.50      210.79      7.81 o 
  -1   9   3      113.10      104.55      3.63 o 
   0   9   3       31.56       31.24      2.56 o 
   1   9   3      195.90      177.25      5.06 o 
   2   9   3        6.17        9.05      2.80 o 
   3   9   3       13.14       10.83      2.67 o 
   4   9   3       48.40       48.89      3.54 o 
   5   9   3       73.03       61.40      4.00 o 
   6   9   3        6.64        5.48      2.70 o 
   7   9   3       31.22       46.46      4.27 o 
  -8  10   3       31.83       31.14      3.25 o 
  -7  10   3       17.48       17.86      3.26 o 
  -6  10   3       19.31       20.78      2.89 o 
  -5  10   3      220.99      193.49      5.32 o 
  -4  10   3       21.11       20.86      2.77 o 
  -3  10   3      114.34      113.41      4.17 o 
  -2  10   3       71.62       75.16      3.39 o 
  -1  10   3       63.52       54.07      4.20 o 
   0  10   3        1.86        4.04      1.64 o 
   1  10   3        5.21        5.49      1.86 o 
   2  10   3        0.39        3.09      1.77 o 
   3  10   3      271.16      241.90      5.95 o 
   4  10   3      117.05      127.47      4.93 o 
   5  10   3       17.09       20.07      3.16 o 
   6  10   3        5.84        6.13      2.94 o 
  -7  11   3        1.96        3.10      2.28 o 
  -6  11   3       16.49       18.56      2.92 o 
  -5  11   3       18.89       23.96      2.83 o 
  -4  11   3       80.67       83.44      3.85 o 
  -3  11   3      447.48      414.65      9.12 o 
  -2  11   3      137.04      133.59      4.20 o 
  -1  11   3        7.50        7.99      1.93 o 
   0  11   3        9.05       11.55      1.96 o 
   1  11   3        9.10        5.54      2.05 o 
   2  11   3      197.19      183.58      5.37 o 
   3  11   3        1.77        4.38      2.39 o 
   4  11   3        2.90        3.15      1.88 o 
   5  11   3       11.98       13.83      2.54 o 
  -6  12   3       13.73       14.95      4.88 o 
  -5  12   3        0.93        3.52      2.22 o 
  -4  12   3      240.92      240.31      7.37 o 
  -3  12   3       99.33       95.57      5.59 o 
  -2  12   3       14.60       16.36      3.48 o 
  -1  12   3       30.91       30.57      5.18 o 
   0  12   3      111.69      102.14      5.53 o 
   1  12   3        4.24        2.17      2.39 o 
   2  12   3       45.91       52.73      4.72 o 
   3  12   3       20.73       17.05      3.29 o 
   4  12   3        5.41        5.47      2.64 o 
  -5  13   3        0.73        7.28      3.72 o 
  -4  13   3        4.84       10.02      4.90 o 
  -3  13   3       45.29       53.41      9.42 o 
  -2  13   3      214.83      217.10     12.78 o 
  -1  13   3       71.04       69.39      7.86 o 
   0  13   3        6.80        7.66      5.32 o 
   1  13   3       19.13       19.70      5.08 o 
   2  13   3       15.26       16.83      4.20 o 
 -12   0   4      572.45      607.85     15.81 o 
 -10   0   4      355.10      357.45     13.36 o 
  -8   0   4       12.61       15.22      4.98 o 
  -6   0   4      341.08      374.74     19.13 o 
  -4   0   4      319.95      378.15      4.14 o 
  -2   0   4        1.41        1.45      0.81 o 
   0   0   4     1146.01     1172.75     10.68 o 
   2   0   4      237.49      212.91      5.19 o 
   4   0   4      465.21      461.97     13.54 o 
   6   0   4      114.89       95.22      8.54 o 
   8   0   4      212.03      214.39      9.57 o 
 -12   1   4       43.00       40.50      4.40 o 
 -11   1   4       31.34       22.76      3.95 o 
 -10   1   4       35.00       36.94      5.30 o 
  -9   1   4        5.84        9.63      3.46 o 
  -8   1   4        1.12        4.48      3.03 o 
  -7   1   4      637.51      670.55     12.10 o 
  -6   1   4      388.97      408.58      7.92 o 
  -5   1   4      617.49      643.06      6.10 o 
  -4   1   4      535.06      570.06      3.68 o 
  -3   1   4      767.63      800.94      3.93 o 
  -2   1   4      246.44      220.80      2.27 o 
  -1   1   4     1445.38     1530.06      4.20 o 
   0   1   4      797.89      797.47      6.14 o 
   1   1   4      694.19      753.02      4.84 o 
   2   1   4       37.85       33.20      1.53 o 
   3   1   4        3.74        6.29      2.14 o 
   4   1   4       46.93       50.55      3.18 o 
   5   1   4        2.99        6.12      3.17 o 
   6   1   4       65.29       60.95      4.04 o 
   7   1   4      242.80      229.67      6.57 o 
   8   1   4       45.46       49.80      5.84 o 
   9   1   4       41.75       40.94      5.69 o 
 -12   2   4      198.14      191.88      7.78 o 
 -11   2   4      345.39      339.95      9.31 o 
 -10   2   4      203.60      202.81      7.40 o 
  -9   2   4       19.16       16.86      3.96 o 
  -8   2   4       69.11       74.81      4.26 o 
  -7   2   4      344.02      340.29      6.99 o 
  -6   2   4      106.49      103.56      3.54 o 
  -5   2   4     1836.94     1995.12     24.83 o 
  -4   2   4       83.84       87.75      1.85 o 
  -3   2   4       11.63       14.72      0.67 o 
  -2   2   4      126.27      109.81      1.39 o 
  -1   2   4       83.16       80.26      1.58 o 
   0   2   4       30.28       28.09      0.92 o 
   1   2   4      622.16      642.40      4.22 o 
   2   2   4      953.61     1045.63     10.16 o 
   3   2   4      191.75      208.09      5.20 o 
   4   2   4      204.27      194.55      6.75 o 
   5   2   4      222.75      224.75      6.62 o 
   6   2   4       85.55       86.25      4.51 o 
   7   2   4       28.15       34.03      3.61 o 
   8   2   4        2.83        5.93      2.34 o 
   9   2   4       84.69       85.05      5.28 o 
 -11   3   4       28.58       25.40      3.27 o 
 -10   3   4      119.75      114.06      5.07 o 
  -9   3   4      213.61      217.51      6.06 o 
  -8   3   4      163.88      164.85      5.03 o 
  -7   3   4        7.98        8.26      2.40 o 
  -6   3   4      330.47      351.83      6.39 o 
  -5   3   4      137.14      128.04      2.62 o 
  -4   3   4       24.20       25.81      1.31 o 
  -3   3   4     1147.23     1224.86      9.00 o 
  -2   3   4     1888.32     1979.07     15.00 o 
  -1   3   4       35.67       39.64      1.28 o 
   0   3   4      291.08      308.86      4.05 o 
   1   3   4       45.29       43.80      1.38 o 
   2   3   4      153.69      160.30      2.80 o 
   3   3   4      308.56      319.05      6.23 o 
   4   3   4      497.54      529.18      8.73 o 
   5   3   4      137.15      131.65      5.26 o 
   6   3   4      169.16      173.48      9.85 o 
   7   3   4       54.24       55.22      4.25 o 
   8   3   4        1.95        8.78      3.03 o 
   9   3   4       89.03       87.69      5.13 o 
 -11   4   4       56.09       60.61      4.30 o 
 -10   4   4       86.18       82.45      4.33 o 
  -9   4   4       60.66       52.92      3.82 o 
  -8   4   4      688.79      682.83     11.86 o 
  -7   4   4      659.60      689.93     10.56 o 
  -6   4   4       19.65       21.98      2.81 o 
  -5   4   4      399.90      382.01      5.56 o 
  -4   4   4      343.45      353.91      4.30 o 
  -3   4   4      482.98      545.41      5.64 o 
  -2   4   4        0.27        1.00      0.76 o 
  -1   4   4       42.19       33.99      2.04 o 
   0   4   4      115.45      129.74      2.01 o 
   1   4   4       55.39       47.85      1.96 o 
   2   4   4      636.51      681.21      7.38 o 
   3   4   4        7.57       10.26      2.89 o 
   4   4   4       82.31      101.70      4.46 o 
   5   4   4      130.37      126.86      5.19 o 
   6   4   4       36.27       33.03      4.02 o 
   7   4   4        0.00        2.69      2.39 o 
   8   4   4        6.80       11.64      2.89 o 
 -11   5   4        7.76        6.73      2.67 o 
 -10   5   4      250.50      241.01      6.94 o 
  -9   5   4       19.32       23.06      3.34 o 
  -8   5   4        0.10        1.84      2.08 o 
  -7   5   4       45.83       48.40      3.42 o 
  -6   5   4        4.19        6.30      2.57 o 
  -5   5   4      253.26      239.51      5.68 o 
  -4   5   4       41.46       45.47      2.16 o 
  -3   5   4      154.47      139.84      3.23 o 
  -2   5   4      159.80      156.44      2.80 o 
  -1   5   4      338.63      371.64      4.18 o 
   0   5   4      194.69      200.83      2.86 o 
   1   5   4       15.95       20.45      1.50 o 
   2   5   4        1.14        2.72      1.18 o 
   3   5   4       81.40       81.91      3.71 o 
   4   5   4      189.87      194.51      6.15 o 
   5   5   4       62.69       68.79      4.05 o 
   6   5   4      131.44      129.83      5.61 o 
   7   5   4       47.27       56.98      7.15 o 
   8   5   4       76.68       79.76      5.19 o 
 -11   6   4        2.72        1.60      2.27 o 
 -10   6   4       32.85       34.01      3.63 o 
  -9   6   4      626.22      628.27     15.09 o 
  -8   6   4       16.30       20.61      2.98 o 
  -7   6   4        9.80        6.07      2.11 o 
  -6   6   4        0.98        0.61      1.91 o 
  -5   6   4       68.88       62.67      3.30 o 
  -4   6   4       87.32       82.09      3.13 o 
  -3   6   4      220.59      215.94      7.18 o 
  -2   6   4      211.01      226.91      3.35 o 
  -1   6   4       61.53       60.91      2.88 o 
   0   6   4       90.37       92.20      2.58 o 
   1   6   4        9.23        9.06      1.02 o 
   2   6   4       33.35       26.05      2.81 o 
   3   6   4       47.45       49.10      3.41 o 
   4   6   4       11.38       17.30      3.23 o 
   5   6   4       32.49       28.66      3.04 o 
   6   6   4        0.92        3.24      2.23 o 
   7   6   4       61.15       61.76      4.27 o 
   8   6   4        1.79        4.46      2.27 o 
 -10   7   4        7.83        7.30      2.42 o 
  -9   7   4       33.87       35.56      3.92 o 
  -8   7   4       19.33       19.47      2.77 o 
  -7   7   4      105.70      109.32      4.29 o 
  -6   7   4       83.91       89.09      3.87 o 
  -5   7   4       76.23       76.45      3.55 o 
  -4   7   4       14.58       15.19      1.57 o 
  -3   7   4      284.16      275.20      8.19 o 
  -2   7   4       91.97       98.39      2.15 o 
  -1   7   4       18.76       18.90      1.78 o 
   0   7   4        7.22        6.40      1.38 o 
   1   7   4       10.88       10.01      1.39 o 
   2   7   4       91.29       79.79      3.65 o 
   3   7   4        1.12        3.59      2.00 o 
   4   7   4       65.44       69.48      4.61 o 
   5   7   4       72.94       81.68      4.14 o 
   6   7   4       39.94       36.47      3.63 o 
   7   7   4       11.59        9.45      2.39 o 
 -10   8   4        7.03        6.16      2.46 o 
  -9   8   4        1.73        6.21      2.07 o 
  -8   8   4      203.70      208.71      5.88 o 
  -7   8   4      240.67      217.60      5.61 o 
  -6   8   4       19.51       26.10      2.95 o 
  -5   8   4      125.37      117.03      3.96 o 
  -4   8   4       64.34       55.92      2.81 o 
  -3   8   4       21.20       26.23      2.30 o 
  -2   8   4        0.36        3.40      1.93 o 
  -1   8   4        0.99        4.27      2.22 o 
   0   8   4       20.55       31.52      2.63 o 
   1   8   4      159.33      144.67      4.51 o 
   2   8   4      187.38      170.59      5.19 o 
   3   8   4      109.92      118.36      4.70 o 
   4   8   4       96.29       94.23      4.37 o 
   5   8   4        4.52        5.96      2.23 o 
   6   8   4      100.92       94.74      4.70 o 
   7   8   4      102.98      101.19      6.35 o 
  -9   9   4       10.67       10.39      2.58 o 
  -8   9   4        0.09        4.21      2.04 o 
  -7   9   4        4.03        3.94      2.22 o 
  -6   9   4       65.19       73.01      5.69 o 
  -5   9   4      140.13      130.95      4.41 o 
  -4   9   4       22.16       23.85      2.14 o 
  -3   9   4       24.78       21.00      2.04 o 
  -2   9   4       17.16       20.86      2.00 o 
  -1   9   4        7.79        6.78      1.65 o 
   0   9   4        4.58        2.91      1.98 o 
   1   9   4       10.65       11.30      2.20 o 
   2   9   4        4.86        6.00      1.82 o 
   3   9   4        2.80        3.87      2.21 o 
   4   9   4        0.00        4.90      2.03 o 
   5   9   4       19.80       25.73      3.88 o 
   6   9   4        7.72        7.00      2.67 o 
  -8  10   4        7.26        8.69      3.36 o 
  -7  10   4       51.61       43.19      4.74 o 
  -6  10   4       13.94       15.71      3.30 o 
  -5  10   4       23.90       22.01      2.50 o 
  -4  10   4       22.88       19.92      2.21 o 
  -3  10   4        7.04        8.39      1.56 o 
  -2  10   4       31.71       34.57      2.42 o 
  -1  10   4        1.91        1.27      1.41 o 
   0  10   4       85.38       78.49      4.12 o 
   1  10   4       60.26       65.14      3.20 o 
   2  10   4        0.21        2.39      2.27 o 
   3  10   4       15.01       12.24      2.33 o 
   4  10   4      127.69      137.35      8.01 o 
   5  10   4        3.68        2.92      1.87 o 
  -7  11   4        0.13        3.49      2.76 o 
  -6  11   4        0.08        4.92      3.20 o 
  -5  11   4       33.87       39.48      4.56 o 
  -4  11   4       21.39       21.83      5.95 o 
  -3  11   4       13.34        7.93      3.41 o 
  -2  11   4       47.88       58.34      8.17 o 
  -1  11   4       53.99       55.99      5.83 o 
   0  11   4        0.13        4.79      3.38 o 
   1  11   4        4.10       11.97      4.31 o 
   2  11   4       33.90       38.33      6.49 o 
   3  11   4        6.11       11.48      4.78 o 
   4  11   4       10.22       13.67      3.22 o 
   5  11   4        6.96       12.53      3.67 o 
  -6  12   4       20.19       21.29      3.10 o 
  -5  12   4        9.35       10.47      2.72 o 
  -4  12   4        3.09        5.24      2.69 o 
  -3  12   4       87.35       87.78      5.09 o 
  -2  12   4        0.02        2.33      2.04 o 
  -1  12   4        6.56        9.86      3.15 o 
   0  12   4        4.02        6.20      2.67 o 
   1  12   4       20.06       20.71      3.55 o 
   2  12   4      188.12      184.95      7.97 o 
   3  12   4        1.36        3.64      5.18 o 
  -4  13   4       28.19       28.67      5.42 o 
  -3  13   4       41.57       45.56      5.72 o 
  -2  13   4        2.98        4.95      3.91 o 
  -1  13   4       39.89       35.99      6.36 o 
   0  13   4      188.09      193.52     10.01 o 
   1  13   4        1.59        2.79      3.30 o 
 -11   0   5      167.92      160.71      7.94 o 
  -9   0   5      386.67      380.02     12.08 o 
  -7   0   5      803.19      815.04     13.52 o 
  -5   0   5       28.81       27.50      1.77 o 
  -3   0   5        8.99       11.51      1.31 o 
  -1   0   5        4.75        3.67      1.45 o 
   1   0   5     4012.16     4226.87     56.55 o 
   3   0   5      484.17      469.28     15.56 o 
   5   0   5       96.12       90.16      6.75 o 
   7   0   5     1219.41     1260.28     20.68 o 
 -12   1   5       15.83       11.28      3.33 o 
 -11   1   5        1.45        1.27      1.79 o 
 -10   1   5        5.81        7.35      2.34 o 
  -9   1   5        0.81        1.98      2.01 o 
  -8   1   5       31.35       36.60      3.59 o 
  -7   1   5      239.07      231.19      5.19 o 
  -6   1   5      416.30      433.33      6.91 o 
  -5   1   5      738.95      734.38     10.63 o 
  -4   1   5        1.62        1.80      0.58 o 
  -3   1   5      118.61      129.98      1.85 o 
  -2   1   5       16.47       18.97      0.82 o 
  -1   1   5      512.23      568.20      5.05 o 
   0   1   5       29.84       43.19      1.38 o 
   1   1   5       33.75       33.01      1.43 o 
   2   1   5       20.30       17.86      2.37 o 
   3   1   5      575.31      619.16      8.12 o 
   4   1   5      583.50      561.94     12.66 o 
   5   1   5     1182.82     1164.61     12.25 o 
   6   1   5      776.53      784.58     10.87 o 
   7   1   5        8.16       14.76      3.36 o 
   8   1   5       42.02       41.92      4.08 o 
 -12   2   5       21.24       17.89      2.96 o 
 -11   2   5       22.88       23.46      3.10 o 
 -10   2   5        3.54        6.39      2.51 o 
  -9   2   5      456.97      463.71      7.75 o 
  -8   2   5      103.80      110.09      4.08 o 
  -7   2   5      136.04      130.02      4.75 o 
  -6   2   5        2.59        3.09      1.77 o 
  -5   2   5       73.78       84.96      2.05 o 
  -4   2   5       54.82       58.82      1.67 o 
  -3   2   5       12.58       12.26      0.67 o 
  -2   2   5       19.01       29.02      0.97 o 
  -1   2   5      210.12      242.21      2.43 o 
   0   2   5        9.82       16.14      1.01 o 
   1   2   5      239.17      245.70      3.37 o 
   2   2   5       25.59       29.75      2.05 o 
   3   2   5      833.31      784.70     16.13 o 
   4   2   5      184.39      179.37      6.57 o 
   5   2   5      314.30      320.94     11.56 o 
   6   2   5      355.15      332.84      9.81 o 
   7   2   5        0.73        4.26      2.63 o 
   8   2   5      217.94      216.63      8.38 o 
 -12   3   5        9.32       10.73      2.47 o 
 -11   3   5       26.60       28.75      3.29 o 
 -10   3   5       36.80       38.23      3.45 o 
  -9   3   5       99.87       95.52      4.54 o 
  -8   3   5      157.80      170.94      6.86 o 
  -7   3   5      252.35      227.68      7.34 o 
  -6   3   5      315.86      331.72      5.39 o 
  -5   3   5        2.85        1.92      0.80 o 
  -4   3   5      632.94      644.78      4.83 o 
  -3   3   5      603.04      664.52      8.53 o 
  -2   3   5        7.77        9.07      2.46 o 
  -1   3   5        0.00        4.08      2.51 o 
   0   3   5       45.38       49.20      1.22 o 
   1   3   5       73.00       84.53      2.33 o 
   2   3   5      390.95      378.99      6.36 o 
   3   3   5      239.35      245.20      5.56 o 
   4   3   5       10.69       12.86      2.90 o 
   5   3   5      233.32      236.44      6.11 o 
   6   3   5        2.02        6.64      2.60 o 
   7   3   5      166.68      168.71      5.89 o 
   8   3   5      546.04      557.95     10.54 o 
 -11   4   5       50.03       47.97      4.31 o 
 -10   4   5        0.13        2.51      2.49 o 
  -9   4   5       33.37       29.63      3.07 o 
  -8   4   5       21.77       21.58      2.63 o 
  -7   4   5        8.68        9.51      2.35 o 
  -6   4   5       65.35       68.74      3.59 o 
  -5   4   5        1.02        2.78      0.93 o 
  -4   4   5       44.39       48.50      1.57 o 
  -3   4   5        1.81        2.46      0.76 o 
  -2   4   5       29.31       41.24      3.87 o 
  -1   4   5        2.66        3.63      0.53 o 
   0   4   5      141.78      143.28      1.95 o 
   1   4   5        5.98        5.80      1.59 o 
   2   4   5       44.25       40.07      2.15 o 
   3   4   5      819.06      795.41     15.83 o 
   4   4   5      217.42      220.76      8.17 o 
   5   4   5       68.13       65.85      5.60 o 
   6   4   5       41.31       36.69      3.90 o 
   7   4   5       44.04       40.64      4.10 o 
   8   4   5       17.66       10.97      3.67 o 
 -11   5   5       61.28       67.18      4.45 o 
 -10   5   5      153.61      171.96      5.93 o 
  -9   5   5        0.13        4.07      2.22 o 
  -8   5   5       24.69       22.01      2.74 o 
  -7   5   5        2.99        4.08      2.31 o 
  -6   5   5      225.08      237.17      5.44 o 
  -5   5   5      359.17      335.55      6.81 o 
  -4   5   5      673.51      725.65      9.02 o 
  -3   5   5       37.35       39.36      1.64 o 
  -2   5   5        0.98        1.52      0.94 o 
  -1   5   5        0.78        1.35      0.72 o 
   0   5   5       26.88       26.50      1.43 o 
   1   5   5      104.56      103.74      3.43 o 
   2   5   5      143.48      156.47      4.40 o 
   3   5   5      345.11      318.61      8.21 o 
   4   5   5       55.89       50.64      3.38 o 
   5   5   5        1.83        2.81      2.31 o 
   6   5   5        3.62        5.76      2.30 o 
   7   5   5       77.65       74.44      5.11 o 
 -11   6   5       15.70       11.89      2.63 o 
 -10   6   5        1.01        4.00      2.50 o 
  -9   6   5       12.12       13.26      2.72 o 
  -8   6   5        0.00        1.98      1.70 o 
  -7   6   5        8.77        6.30      1.85 o 
  -6   6   5       57.75       61.33      3.12 o 
  -5   6   5        0.02        2.12      1.49 o 
  -4   6   5        1.55        4.96      1.02 o 
  -3   6   5        6.06        6.97      0.83 o 
  -2   6   5       28.80       29.74      1.72 o 
  -1   6   5       22.64       23.14      1.62 o 
   0   6   5      355.52      334.65      7.55 o 
   1   6   5      689.90      670.72      9.53 o 
   2   6   5      275.21      270.20      6.29 o 
   3   6   5       17.24       12.11      2.41 o 
   4   6   5      443.46      432.56     11.04 o 
   5   6   5       14.01       16.40      2.54 o 
   6   6   5        0.30        3.95      2.58 o 
   7   6   5        4.67        7.34      2.42 o 
 -10   7   5       10.71        5.46      2.09 o 
  -9   7   5       37.52       42.52      3.45 o 
  -8   7   5       90.09       88.01      5.39 o 
  -7   7   5        4.25        9.38      2.25 o 
  -6   7   5      230.80      228.03      4.89 o 
  -5   7   5       16.41       22.78      2.22 o 
  -4   7   5        3.29        3.79      2.13 o 
  -3   7   5      107.12       92.03      1.88 o 
  -2   7   5       66.84       72.17      1.55 o 
  -1   7   5       37.50       35.66      1.86 o 
   0   7   5       23.83       21.82      1.60 o 
   1   7   5      189.28      185.45      7.61 o 
   2   7   5      399.83      397.87      6.35 o 
   3   7   5       58.62       52.99      3.15 o 
   4   7   5       14.10       15.31      2.73 o 
   5   7   5       36.65       31.27      3.39 o 
   6   7   5        3.89        4.08      2.46 o 
   7   7   5       46.12       50.02      4.53 o 
 -10   8   5        4.58       11.60      4.46 o 
  -9   8   5      135.70      152.98      9.33 o 
  -8   8   5      167.18      158.99      5.06 o 
  -7   8   5        0.12        2.65      1.57 o 
  -6   8   5       30.19       28.70      2.49 o 
  -5   8   5       37.38       32.08      2.17 o 
  -4   8   5       11.85        8.39      1.41 o 
  -3   8   5        3.41        3.07      1.34 o 
  -2   8   5       73.75       80.48      3.66 o 
  -1   8   5      214.95      217.40      4.28 o 
   0   8   5       42.87       43.21      3.55 o 
   1   8   5      111.93      108.84      3.68 o 
   2   8   5      163.02      166.44      8.55 o 
   3   8   5       42.26       42.14      3.83 o 
   4   8   5        6.73       11.60      3.21 o 
   5   8   5       42.59       50.83      5.81 o 
   6   8   5       17.40       13.05      3.29 o 
  -9   9   5       19.55       17.87      3.12 o 
  -8   9   5       21.09       21.38      6.26 o 
  -7   9   5      171.76      205.73     11.20 o 
  -6   9   5       24.85       20.74      4.71 o 
  -5   9   5       10.09       12.68      3.81 o 
  -4   9   5       64.03       56.46      3.92 o 
  -3   9   5        0.71        3.60      1.82 o 
  -2   9   5        0.08        2.64      1.84 o 
  -1   9   5       73.86       75.54      6.46 o 
   0   9   5      392.24      403.06     11.99 o 
   1   9   5       28.24       29.83      8.85 o 
   2   9   5        4.95        8.82      4.64 o 
   3   9   5       31.25       29.41      6.98 o 
   4   9   5       11.81       18.64      3.68 o 
   5   9   5        8.80        7.06      1.88 o 
  -8  10   5        0.87        2.80      1.86 o 
  -7  10   5      205.95      206.08      6.78 o 
  -6  10   5       24.93       21.10      3.64 o 
  -5  10   5       36.86       34.52      4.27 o 
  -4  10   5        3.86        4.00      1.71 o 
  -3  10   5      204.13      213.72      6.21 o 
  -2  10   5        1.67        2.48      2.29 o 
  -1  10   5        4.01        4.59      2.42 o 
   0  10   5       85.26       83.04      4.71 o 
   1  10   5       84.06       74.63      9.26 o 
   2  10   5       14.13        7.73      4.19 o 
   3  10   5      203.68      214.39      7.05 o 
   4  10   5        0.02        3.40      2.19 o 
   5  10   5        4.71        9.05      2.76 o 
  -7  11   5        1.59        2.98      3.90 o 
  -6  11   5        1.08        5.93      4.37 o 
  -5  11   5      172.39      208.15     11.97 o 
  -4  11   5        3.05        6.33      2.40 o 
  -3  11   5        0.23        2.98      2.14 o 
  -2  11   5      249.32      262.91     19.97 o 
  -1  11   5       10.76        8.43      2.62 o 
   0  11   5        5.81        6.01      2.53 o 
   1  11   5       13.05       24.28      4.82 o 
   2  11   5        8.88       16.08      5.13 o 
   3  11   5       53.88       68.50      7.47 o 
   4  11   5       77.64       90.42      7.73 o 
  -6  12   5        5.16        9.79      4.22 o 
  -5  12   5       14.21       23.26      6.20 o 
  -4  12   5       47.73       60.42      7.99 o 
  -3  12   5       15.70       19.79      5.96 o 
  -2  12   5       74.77       75.45      7.62 o 
  -1  12   5       60.80       66.70      6.73 o 
   0  12   5       81.42       74.06      6.56 o 
   1  12   5       76.41       75.31     11.68 o 
   2  12   5        0.91        6.75      3.63 o 
  -4  13   5       40.73       31.77      5.27 o 
  -3  13   5       69.29       76.96      7.37 o 
  -2  13   5       47.64       54.42      8.23 o 
  -1  13   5       53.42       51.98      6.19 o 
   0  13   5       12.41       15.43      4.82 o 
 -12   0   6       13.78       12.99      4.96 o 
 -10   0   6       66.20       76.06      7.67 o 
  -8   0   6       28.23       23.05      5.07 o 
  -6   0   6       13.67       14.03      2.59 o 
  -4   0   6      911.12      938.72      9.36 o 
  -2   0   6      557.15      569.81      5.74 o 
   0   0   6       10.76        7.89      1.42 o 
   2   0   6      441.70      446.86      9.22 o 
   4   0   6       28.38       40.31      4.98 o 
   6   0   6      232.17      242.71     13.56 o 
   8   0   6      211.21      235.25     11.21 o 
 -12   1   6        3.46        4.86      2.50 o 
 -11   1   6       20.50       14.48      2.72 o 
 -10   1   6       56.95       53.80      6.63 o 
  -9   1   6       48.82       47.63      3.70 o 
  -8   1   6      484.01      465.25      8.57 o 
  -7   1   6       47.48       47.95      3.03 o 
  -6   1   6      524.02      510.69     11.32 o 
  -5   1   6       99.39       91.43      2.11 o 
  -4   1   6       30.59       34.17      1.62 o 
  -3   1   6        2.75        7.66      0.63 o 
  -2   1   6       71.89       86.45      1.29 o 
  -1   1   6      112.38      112.24      1.64 o 
   0   1   6        0.11        1.53      1.00 o 
   1   1   6       11.61        7.79      1.21 o 
   2   1   6      194.04      193.34      4.47 o 
   3   1   6      570.70      564.60      9.20 o 
   4   1   6       61.75       71.39      3.98 o 
   5   1   6      324.48      320.83      7.09 o 
   6   1   6       28.12       28.25      3.22 o 
   7   1   6        1.72        4.68      2.48 o 
 -12   2   6       13.35       11.71      2.83 o 
 -11   2   6       11.86       15.39      3.41 o 
 -10   2   6       56.02       53.43      3.51 o 
  -9   2   6       15.93       15.95      2.48 o 
  -8   2   6       33.74       32.03      4.21 o 
  -7   2   6        5.49        8.45      2.05 o 
  -6   2   6      211.10      185.94      4.20 o 
  -5   2   6      116.21      134.68      2.51 o 
  -4   2   6      129.11      114.51      2.20 o 
  -3   2   6      391.55      377.89      4.06 o 
  -2   2   6       16.46       13.29      0.92 o 
  -1   2   6      721.27      745.18      8.77 o 
   0   2   6     1170.90     1185.81      7.91 o 
   1   2   6        9.03        9.17      1.26 o 
   2   2   6        4.50        6.88      2.75 o 
   3   2   6       88.67       86.00      3.84 o 
   4   2   6      214.29      212.35      5.97 o 
   5   2   6      142.86      146.14      5.24 o 
   6   2   6        9.40       14.25      2.76 o 
   7   2   6       12.32       11.25      2.57 o 
 -12   3   6        5.01        7.18      2.41 o 
 -11   3   6        7.87        7.54      2.36 o 
 -10   3   6       75.96       74.82      5.24 o 
  -9   3   6        0.67        2.00      2.28 o 
  -8   3   6      158.39      145.44      4.35 o 
  -7   3   6      136.91      134.36      4.19 o 
  -6   3   6       58.29       52.76      1.98 o 
  -5   3   6       38.10       37.25      1.39 o 
  -4   3   6       45.54       41.16      1.15 o 
  -3   3   6      159.89      168.99      5.67 o 
  -2   3   6      427.18      443.79     17.30 o 
  -1   3   6      248.92      233.80      3.28 o 
   0   3   6       12.01       14.21      1.10 o 
   1   3   6      775.29      770.39      8.42 o 
   2   3   6      183.05      163.57      4.35 o 
   3   3   6       17.02       18.97      2.47 o 
   4   3   6      365.92      346.44      7.38 o 
   5   3   6        0.46        2.89      1.99 o 
   6   3   6       11.09       11.60      3.64 o 
   7   3   6      255.85      240.54      6.88 o 
 -11   4   6        6.64        8.74      2.42 o 
 -10   4   6        0.23        4.24      2.32 o 
  -9   4   6        0.05        3.31      2.25 o 
  -8   4   6       49.98       53.34      3.55 o 
  -7   4   6        0.17        1.32      1.50 o 
  -6   4   6        4.05        2.11      0.82 o 
  -5   4   6       11.85        7.28      0.91 o 
  -4   4   6       53.36       62.27      1.24 o 
  -3   4   6       87.32       82.41      5.59 o 
  -2   4   6      409.13      412.03     10.59 o 
  -1   4   6      276.67      286.90      9.10 o 
   0   4   6        0.44        1.68      0.62 o 
   1   4   6       39.01       33.68      2.99 o 
   2   4   6      806.45      765.86     10.73 o 
   3   4   6      233.15      236.95      5.70 o 
   4   4   6        0.82        4.20      1.77 o 
   5   4   6       19.11       13.07      4.07 o 
   6   4   6        8.92        6.76      2.20 o 
   7   4   6        4.03        7.39      3.19 o 
 -11   5   6       37.17       37.10      3.50 o 
 -10   5   6       12.44        9.91      2.40 o 
  -9   5   6        7.79        5.45      1.92 o 
  -8   5   6       17.04       16.49      2.34 o 
  -7   5   6       29.49       30.75      2.81 o 
  -6   5   6        1.44        1.60      1.33 o 
  -5   5   6       63.35       65.96      1.73 o 
  -4   5   6      219.26      216.71      6.38 o 
  -3   5   6      263.13      297.01     17.67 o 
  -2   5   6      222.69      219.40      9.14 o 
  -1   5   6        3.55        4.70      3.75 o 
   0   5   6      426.82      397.37      3.99 o 
   1   5   6      317.83      321.06      5.60 o 
   2   5   6      265.02      268.59      5.08 o 
   3   5   6       14.92       14.91      2.24 o 
   4   5   6       45.32       40.23      3.11 o 
   5   5   6      103.01       96.85      5.10 o 
   6   5   6       79.81       82.35      6.06 o 
   7   5   6       51.83       54.93      4.76 o 
 -11   6   6       60.12       56.36      5.27 o 
 -10   6   6       63.66       77.48      5.53 o 
  -9   6   6        4.66        6.53      1.99 o 
  -8   6   6       13.55       15.66      2.73 o 
  -7   6   6       60.59       59.41      3.87 o 
  -6   6   6        8.94       10.77      2.00 o 
  -5   6   6       40.80       41.21      2.13 o 
  -4   6   6      121.65       99.34      3.23 o 
  -3   6   6       55.76       60.46      4.00 o 
  -2   6   6        2.40        2.24      0.56 o 
  -1   6   6      152.19      142.28      3.26 o 
   0   6   6      615.12      625.29      8.31 o 
   1   6   6      101.93       99.79      3.32 o 
   2   6   6       59.65       54.66      2.91 o 
   3   6   6        3.78        3.91      1.72 o 
   4   6   6        0.55        4.00      2.08 o 
   5   6   6       21.17       23.50      3.21 o 
   6   6   6       95.09      118.36      6.21 o 
 -10   7   6       21.51       18.43      3.23 o 
  -9   7   6       49.93       60.98      6.47 o 
  -8   7   6       48.16       47.60      4.56 o 
  -7   7   6        0.67        1.61      2.30 o 
  -6   7   6       88.49       75.97      4.36 o 
  -5   7   6      178.62      186.42      5.01 o 
  -4   7   6      181.15      162.34      7.44 o 
  -3   7   6        2.00        4.06      1.69 o 
  -2   7   6       83.47       91.86      6.76 o 
  -1   7   6       89.42       93.80      3.50 o 
   0   7   6        8.94        9.16      3.02 o 
   1   7   6      139.94      124.70      5.88 o 
   2   7   6       57.54       52.70      3.65 o 
   3   7   6       52.79       53.33      8.77 o 
   4   7   6        5.81       11.08      3.45 o 
   5   7   6       10.84       11.26      2.24 o 
   6   7   6      170.97      186.82      7.44 o 
 -10   8   6        1.58        2.20      2.12 o 
  -9   8   6        7.71        6.49      2.42 o 
  -8   8   6        3.01        4.76      1.85 o 
  -7   8   6       27.93       24.63      2.74 o 
  -6   8   6        3.09        3.02      1.90 o 
  -5   8   6       42.91       38.77      3.02 o 
  -4   8   6       55.05       52.22      5.20 o 
  -3   8   6        8.61        6.27      1.74 o 
  -2   8   6      285.92      303.95      9.81 o 
  -1   8   6      201.86      219.84      9.59 o 
   0   8   6       92.28       78.97      4.29 o 
   1   8   6      210.53      231.74      6.71 o 
   2   8   6        6.65        7.95      2.58 o 
   3   8   6        5.53        6.23      3.80 o 
   4   8   6      154.92      164.63      6.24 o 
   5   8   6       14.79        9.37      3.84 o 
  -9   9   6        5.02        6.42      3.49 o 
  -8   9   6        4.80        7.98      4.31 o 
  -7   9   6        6.18        6.41      2.79 o 
  -6   9   6        9.80       14.47      2.75 o 
  -5   9   6       66.45       63.65      3.79 o 
  -4   9   6       36.90       37.31      2.87 o 
  -3   9   6        0.04        2.06      2.00 o 
  -2   9   6        0.03        1.76      1.75 o 
  -1   9   6      248.39      225.98     33.65 o 
   0   9   6        2.45        2.82      3.02 o 
   1   9   6       35.57       42.42      6.58 o 
   2   9   6      153.98      160.71      8.47 o 
   3   9   6       11.70        8.91      6.42 o 
   4   9   6      196.85      218.56      9.96 o 
   5   9   6      240.47      295.72     11.60 o 
  -8  10   6        1.45        2.60      2.92 o 
  -7  10   6      113.99      110.93      7.56 o 
  -6  10   6        4.54        5.30      3.53 o 
  -5  10   6        1.48        1.22      3.06 o 
  -4  10   6        9.12        8.33      4.57 o 
  -3  10   6      161.20      180.36     10.42 o 
  -2  10   6        0.12        1.13      3.25 o 
  -1  10   6       92.93       93.11      7.46 o 
   0  10   6      144.36      156.49     15.14 o 
   1  10   6       21.35       18.12      6.40 o 
   2  10   6      142.36      164.07      8.96 o 
   3  10   6       42.14       49.51      7.63 o 
   4  10   6      180.87      189.39      9.34 o 
  -7  11   6       88.06       88.88      6.80 o 
  -6  11   6       15.37       16.75      4.64 o 
  -5  11   6       37.11       38.27      5.56 o 
  -4  11   6        1.42        3.33      3.13 o 
  -3  11   6      174.81      178.79      9.62 o 
  -2  11   6       27.33       30.29      5.37 o 
  -1  11   6        0.08        4.34      3.48 o 
   0  11   6      116.71      123.78      9.91 o 
   1  11   6        4.22        3.10      4.04 o 
   2  11   6      200.46      219.22     13.37 o 
   3  11   6       91.98      119.07      8.39 o 
  -5  12   6       52.42       45.73      5.58 o 
  -4  12   6       14.17        6.68      3.21 o 
  -3  12   6       17.46       23.39      4.93 o 
  -2  12   6      208.02      209.59      9.46 o 
  -1  12   6       98.73      103.65      7.43 o 
   0  12   6       55.60       63.90      6.29 o 
   1  12   6        0.00        4.92      3.98 o 
 -11   0   7       13.51       18.60      5.09 o 
  -9   0   7       52.89       59.89      4.48 o 
  -7   0   7      347.89      330.45      8.84 o 
  -5   0   7      283.97      261.26      5.77 o 
  -3   0   7       11.76       17.40      1.28 o 
  -1   0   7      218.50      216.34      4.67 o 
   1   0   7      434.02      428.38     10.96 o 
   3   0   7       26.72       32.08      4.53 o 
   5   0   7       31.71       42.37      5.15 o 
   7   0   7      173.30      184.50      8.94 o 
 -12   1   7       10.70       12.46      2.99 o 
 -11   1   7        6.80        7.54      2.13 o 
 -10   1   7       31.02       34.92      3.64 o 
  -9   1   7      270.83      268.66      6.26 o 
  -8   1   7       27.14       25.89      2.35 o 
  -7   1   7       61.22       69.12      2.97 o 
  -6   1   7        2.64        3.01      1.67 o 
  -5   1   7       65.77       61.72      1.76 o 
  -4   1   7       16.28       17.01      1.22 o 
  -3   1   7       62.06       67.52      1.54 o 
  -2   1   7       73.58       77.57      1.71 o 
  -1   1   7      171.63      169.52      2.76 o 
   0   1   7       52.84       50.90      1.99 o 
   1   1   7      370.13      367.52      5.92 o 
   2   1   7        1.33        4.94      1.93 o 
   3   1   7      167.15      154.64      4.51 o 
   4   1   7        3.02        6.01      2.24 o 
   5   1   7        0.03        2.32      2.10 o 
   6   1   7        0.00        3.03      2.03 o 
   7   1   7        0.79        3.73      2.32 o 
 -12   2   7        5.58        6.93      2.50 o 
 -11   2   7       38.12       41.02      4.00 o 
 -10   2   7        4.99        5.43      2.15 o 
  -9   2   7       22.99       22.48      3.08 o 
  -8   2   7       48.99       50.63      3.51 o 
  -7   2   7       33.35       37.97      2.39 o 
  -6   2   7        1.72        1.98      0.93 o 
  -5   2   7       34.10       30.51      1.29 o 
  -4   2   7      242.16      233.01      2.84 o 
  -3   2   7      276.47      271.12      4.13 o 
  -2   2   7      327.22      304.08      5.11 o 
  -1   2   7      276.20      259.82      3.45 o 
   0   2   7        1.90        4.06      0.96 o 
   1   2   7       22.57       26.82      2.05 o 
   2   2   7       90.17       76.81      3.05 o 
   3   2   7        3.19        3.64      1.78 o 
   4   2   7       25.60       23.78      2.72 o 
   5   2   7       12.90       14.35      2.71 o 
   6   2   7        1.01        2.93      2.03 o 
   7   2   7       27.61       33.77      3.31 o 
 -11   3   7       65.80       67.09      4.57 o 
 -10   3   7        6.48        9.28      2.51 o 
  -9   3   7        0.20        3.34      1.76 o 
  -8   3   7       75.08       71.39      3.31 o 
  -7   3   7       23.75       24.60      3.05 o 
  -6   3   7       51.05       45.81      1.71 o 
  -5   3   7       45.12       42.46      1.36 o 
  -4   3   7        8.86        8.78      0.99 o 
  -3   3   7       33.02       37.48      4.87 o 
  -2   3   7        9.85       16.41      3.55 o 
  -1   3   7       83.04       91.24      2.05 o 
   0   3   7      156.83      153.69      4.77 o 
   1   3   7      372.52      369.36      6.29 o 
   2   3   7       37.87       30.64      2.22 o 
   3   3   7       23.33       25.34      2.45 o 
   4   3   7       13.31       17.02      2.44 o 
   5   3   7        0.84        2.34      1.84 o 
   6   3   7       14.61       13.09      2.43 o 
 -11   4   7        2.16        7.05      3.14 o 
 -10   4   7       15.21       15.62      2.38 o 
  -9   4   7        8.69        5.14      2.46 o 
  -8   4   7       28.30       26.16      2.27 o 
  -7   4   7        0.32        0.06      1.16 o 
  -6   4   7       10.40        4.68      1.86 o 
  -5   4   7       96.04       93.87      1.71 o 
  -4   4   7        4.14        4.51      2.89 o 
  -3   4   7       76.98       71.14      4.75 o 
  -2   4   7      484.39      497.29     10.62 o 
  -1   4   7      307.65      310.42     10.22 o 
   0   4   7      934.88      865.56      8.55 o 
   1   4   7        2.57        3.44      1.43 o 
   2   4   7       42.49       49.08      3.47 o 
   3   4   7       42.73       42.53      3.61 o 
   4   4   7       29.52       33.11      3.56 o 
   5   4   7        4.74        4.73      2.22 o 
   6   4   7       34.54       34.07      5.09 o 
 -11   5   7       34.22       37.27      4.62 o 
 -10   5   7       38.14       41.00      3.21 o 
  -9   5   7        1.21        4.58      2.57 o 
  -8   5   7        2.55        2.67      2.12 o 
  -7   5   7       34.21       31.57      3.64 o 
  -6   5   7      221.03      193.58      4.26 o 
  -5   5   7        0.02        0.77      2.71 o 
  -4   5   7      229.57      194.24     12.46 o 
  -3   5   7        2.47        5.78      5.60 o 
  -2   5   7        0.17       -4.20      5.72 o 
  -1   5   7       54.61       71.83      9.58 o 
   0   5   7      125.28      111.52      2.83 o 
   1   5   7       35.74       30.68      2.38 o 
   2   5   7      293.46      292.15     20.74 o 
   3   5   7        1.50        4.57      1.95 o 
   4   5   7        0.50        2.66      2.04 o 
   5   5   7       35.67       33.97      3.09 o 
   6   5   7        8.60        7.48      2.98 o 
 -10   6   7        2.42        3.32      2.44 o 
  -9   6   7        0.82        2.30      4.54 o 
  -8   6   7       29.07       33.86      3.83 o 
  -7   6   7       89.30       72.61      4.46 o 
  -6   6   7       18.65       20.13      2.76 o 
  -5   6   7        2.04        4.05      3.36 o 
  -4   6   7       27.88       30.58      4.69 o 
  -3   6   7       57.33       63.83      5.90 o 
  -2   6   7      547.92      522.16     12.04 o 
  -1   6   7      161.40      148.45     10.14 o 
   0   6   7      170.47      171.17     15.01 o 
   1   6   7      329.98      317.52     10.16 o 
   2   6   7       84.49       89.19      3.50 o 
   3   6   7        1.00        3.37      1.92 o 
   4   6   7       37.76       37.24      3.01 o 
   5   6   7      119.39      134.01      8.34 o 
 -10   7   7        7.11       10.79      3.66 o 
  -9   7   7      110.75      132.34      7.74 o 
  -8   7   7        0.46        1.48      1.88 o 
  -7   7   7        1.28        3.81      3.07 o 
  -6   7   7       54.19       52.23      5.76 o 
  -5   7   7      167.17      147.47      9.23 o 
  -4   7   7       19.89       20.51      4.76 o 
  -3   7   7       64.07       61.23      5.67 o 
  -2   7   7       20.98       30.52      5.74 o 
  -1   7   7      239.27      250.52      9.94 o 
   0   7   7      291.67      279.93     10.17 o 
   1   7   7      172.01      156.08     24.53 o 
   2   7   7        0.98       11.01      4.41 o 
   3   7   7        4.05        9.60      6.90 o 
   4   7   7       20.96       24.27      5.91 o 
   5   7   7        1.98        2.39      3.67 o 
  -9   8   7       13.09       14.76      4.21 o 
  -8   8   7       26.64       24.82      6.93 o 
  -7   8   7        0.40        5.60      3.60 o 
  -6   8   7      229.41      224.21     22.50 o 
  -5   8   7       51.53       46.72      6.19 o 
  -4   8   7      112.61       99.97      9.65 o 
  -3   8   7      139.98      119.17      6.99 o 
  -2   8   7      183.46      179.80      8.44 o 
  -1   8   7       29.79       34.29      7.35 o 
   0   8   7       18.43       22.64      5.03 o 
   1   8   7      105.69      119.20      8.20 o 
   2   8   7        4.87        8.35      3.93 o 
   3   8   7      480.65      489.16     26.98 o 
   4   8   7        0.06        4.66      3.94 o 
  -9   9   7      183.37      196.79     17.09 o 
  -8   9   7       50.62       51.12      6.17 o 
  -7   9   7      180.92      204.24     10.02 o 
  -6   9   7       77.81       66.29      6.28 o 
  -5   9   7        3.22        7.49      4.50 o 
  -4   9   7        9.12       13.79      4.29 o 
  -3   9   7        0.07        6.05      3.19 o 
  -2   9   7      520.19      517.95     12.85 o 
  -1   9   7        8.49        7.15      3.76 o 
   0   9   7       16.51       19.88      4.56 o 
   1   9   7       84.63      101.50      7.95 o 
   2   9   7        0.01        1.14      3.52 o 
   3   9   7       80.33       81.50      7.25 o 
   4   9   7        7.04        8.58      4.14 o 
  -8  10   7       97.21      113.26     11.27 o 
  -7  10   7       91.10      103.55      7.06 o 
  -6  10   7       29.13       33.19      4.85 o 
  -5  10   7       33.74       38.56      6.28 o 
  -4  10   7      544.43      533.34     26.26 o 
  -3  10   7      130.49      125.23      7.57 o 
  -2  10   7       85.85       92.83      6.94 o 
  -1  10   7       30.72       33.50      6.52 o 
   0  10   7        2.88        6.23      3.80 o 
   1  10   7       43.31       52.45      8.47 o 
   2  10   7      113.90      124.09     10.41 o 
   3  10   7       60.59       73.50      6.70 o 
  -6  11   7       26.63       23.61      4.48 o 
  -5  11   7       25.60       31.63      5.25 o 
  -4  11   7       58.81       62.17      8.42 o 
  -3  11   7       70.99       59.98      6.21 o 
  -2  11   7       40.36       38.85      5.58 o 
  -1  11   7       78.89       82.25      6.55 o 
   0  11   7       26.29       24.78      4.66 o 
   1  11   7        0.04        5.35      4.13 o 
  -4  12   7      119.14      114.70      7.86 o 
  -3  12   7       53.96       63.45      7.70 o 
  -2  12   7       44.62       43.18      8.77 o 
  -1  12   7       47.34       51.16      7.09 o 
 -10   0   8       44.45       37.22      4.32 o 
  -8   0   8        0.43        3.49      2.36 o 
  -6   0   8      322.40      310.28      7.55 o 
  -4   0   8     2197.98     2156.04     36.23 o 
  -2   0   8      796.07      786.17     15.57 o 
   0   0   8        5.82        6.38      2.19 o 
   2   0   8       10.71        9.13      2.61 o 
   4   0   8       39.07       51.91      4.51 o 
   6   0   8        0.77        4.85      3.43 o 
 -11   1   8       45.19       41.36      3.43 o 
 -10   1   8       88.95      101.81      4.40 o 
  -9   1   8        0.25        2.90      1.68 o 
  -8   1   8       20.47       16.83      2.21 o 
  -7   1   8        1.23        2.60      1.34 o 
  -6   1   8      104.00      100.23      3.15 o 
  -5   1   8      817.40      794.49      7.28 o 
  -4   1   8      428.30      425.61      4.68 o 
  -3   1   8      122.62      107.23      2.05 o 
  -2   1   8      142.34      132.06      2.26 o 
  -1   1   8      119.83       95.07      2.93 o 
   0   1   8       80.10       84.40      2.95 o 
   1   1   8      198.03      175.35      3.96 o 
   2   1   8      168.28      155.45      6.81 o 
   3   1   8      156.97      139.97      6.25 o 
   4   1   8        3.29        4.89      2.26 o 
   5   1   8       14.66       15.11      2.53 o 
   6   1   8       32.33       33.15      3.46 o 
 -11   2   8       15.98       10.83      2.56 o 
 -10   2   8       11.43       13.47      2.76 o 
  -9   2   8       52.70       46.85      3.81 o 
  -8   2   8        5.93        3.61      1.47 o 
  -7   2   8      200.81      198.82      6.26 o 
  -6   2   8      253.55      242.69      4.20 o 
  -5   2   8       44.29       44.40      1.59 o 
  -4   2   8        8.36        7.39      1.15 o 
  -3   2   8      631.46      607.90     11.19 o 
  -2   2   8      422.66      398.03      5.19 o 
  -1   2   8      177.69      161.05      3.51 o 
   0   2   8       67.17       55.14      4.12 o 
   1   2   8        8.54        5.96      1.63 o 
   2   2   8        4.51        8.24      1.74 o 
   3   2   8       16.05       19.91      2.65 o 
   4   2   8       12.14       11.96      2.77 o 
   5   2   8       10.40       11.75      2.45 o 
   6   2   8       74.36       73.67      4.04 o 
 -11   3   8       17.00       17.25      2.99 o 
 -10   3   8       45.36       37.31      3.57 o 
  -9   3   8       56.37       53.47      3.71 o 
  -8   3   8       25.36       25.63      2.91 o 
  -7   3   8      237.90      223.91      5.78 o 
  -6   3   8       70.36       87.58      2.80 o 
  -5   3   8      220.17      204.32      4.57 o 
  -4   3   8      308.21      303.53     19.70 o 
  -3   3   8      709.43      706.96     21.95 o 
  -2   3   8       13.64        8.31      4.76 o 
  -1   3   8       23.42       23.68      2.54 o 
   0   3   8        4.95        2.85      1.09 o 
   1   3   8      202.42      181.12      3.91 o 
   2   3   8       49.82       44.72      2.55 o 
   3   3   8       73.47       84.65      4.05 o 
   4   3   8       52.45       50.60      3.57 o 
   5   3   8       17.48       17.86      3.22 o 
 -11   4   8        2.51        6.22      4.46 o 
 -10   4   8       39.33       37.74      4.96 o 
  -9   4   8       37.64       46.60      3.31 o 
  -8   4   8       54.39       61.77      4.03 o 
  -7   4   8       53.30       44.88      4.61 o 
  -6   4   8      231.76      225.70      6.83 o 
  -5   4   8        0.00        2.57      2.79 o 
  -4   4   8        1.65        5.34      3.38 o 
  -3   4   8      769.41      771.37     15.89 o 
  -2   4   8      303.00      303.94     25.06 o 
  -1   4   8      281.16      303.53     14.02 o 
   0   4   8      114.75      109.79      5.78 o 
   1   4   8        2.24        2.58      1.28 o 
   2   4   8        6.75        9.75      2.46 o 
   3   4   8       20.17       22.46      2.84 o 
   4   4   8       38.31       44.18      4.33 o 
   5   4   8        5.20        4.65      2.94 o 
 -11   5   8       62.54       62.27     10.17 o 
 -10   5   8       15.29       13.90      5.26 o 
  -9   5   8       51.55       49.20      5.27 o 
  -8   5   8      150.39      139.61      8.11 o 
  -7   5   8        1.30        4.60      3.33 o 
  -6   5   8        3.42        4.19      2.67 o 
  -5   5   8        1.89        4.22      2.85 o 
  -4   5   8       33.83       31.04      4.94 o 
  -3   5   8      413.96      414.15      9.92 o 
  -2   5   8      421.61      428.17     10.67 o 
  -1   5   8     1714.05     1734.07     54.46 o 
   0   5   8      151.28      142.54      6.95 o 
   1   5   8       14.91       23.36      4.48 o 
   2   5   8        3.53        3.56      2.41 o 
   3   5   8        0.80        6.22      3.92 o 
   4   5   8       60.95       79.15      6.90 o 
   5   5   8        1.15        7.14      3.29 o 
 -10   6   8       51.90       56.37     12.93 o 
  -9   6   8        5.23        3.36      3.74 o 
  -8   6   8        1.67        1.03      3.12 o 
  -7   6   8       42.29       38.45      5.02 o 
  -6   6   8        8.65        9.82      5.03 o 
  -5   6   8      436.07      379.59     12.26 o 
  -4   6   8       13.27       16.32      4.07 o 
  -3   6   8      254.19      242.43      8.47 o 
  -2   6   8      123.49      137.06      7.33 o 
  -1   6   8      138.42      147.43      8.12 o 
   0   6   8      311.09      323.18     10.36 o 
   1   6   8      292.84      278.24     10.95 o 
   2   6   8       12.13       18.33      4.78 o 
   3   6   8        6.58        8.79      4.42 o 
   4   6   8       36.68       37.16      5.26 o 
 -10   7   8        2.58        5.31      3.03 o 
  -9   7   8        4.76        2.86      3.21 o 
  -8   7   8       36.23       34.62      7.08 o 
  -7   7   8        0.17        5.64      7.70 o 
  -6   7   8        5.91        0.20      5.68 o 
  -5   7   8       13.28       13.46      6.36 o 
  -4   7   8       25.85       32.53      8.26 o 
  -3   7   8      185.72      194.24     14.82 o 
  -2   7   8        3.67        3.61      3.13 o 
  -1   7   8      441.35      444.75     17.52 o 
   0   7   8      377.96      404.92     18.26 o 
   1   7   8      352.97      365.67     16.74 o 
   2   7   8      157.02      172.73     11.90 o 
   3   7   8        0.11        2.56      3.98 o 
   4   7   8        2.53        1.14      3.94 o 
  -9   8   8        0.03        4.88      3.55 o 
  -8   8   8       23.00       23.18      6.95 o 
  -7   8   8       39.95       43.73      5.33 o 
  -6   8   8       70.79       59.08      5.79 o 
  -5   8   8        8.81       16.81      4.96 o 
  -4   8   8      114.03      114.25      7.01 o 
  -3   8   8      141.61      161.84      8.26 o 
  -2   8   8        0.13        4.07      3.08 o 
  -1   8   8      107.93      111.62      7.41 o 
   0   8   8       89.63       97.09      7.58 o 
   1   8   8        0.34        5.40      3.95 o 
   2   8   8      189.35      180.89      8.84 o 
   3   8   8       76.03       80.93      6.79 o 
  -8   9   8       13.22       16.80      6.40 o 
  -7   9   8        1.43        4.00      3.17 o 
  -6   9   8        8.93        9.03      3.81 o 
  -5   9   8       74.92       83.16      6.70 o 
  -4   9   8        2.53        2.33      4.27 o 
  -3   9   8       20.54       19.30      4.70 o 
  -2   9   8        4.69        9.54      3.87 o 
  -1   9   8        3.81        8.34      5.05 o 
   0   9   8      105.17      105.36      7.66 o 
   1   9   8      282.53      300.61     18.50 o 
   2   9   8      148.30      168.75     10.16 o 
  -7  10   8       62.33       70.24      6.77 o 
  -6  10   8        8.79       12.77      4.19 o 
  -5  10   8        0.94        3.28      3.83 o 
  -4  10   8       22.45       20.04      5.23 o 
  -3  10   8        0.56        6.96      4.71 o 
  -2  10   8        0.00        4.52      3.86 o 
  -1  10   8       16.47       20.09      6.06 o 
   0  10   8       23.70       28.32      6.13 o 
   1  10   8       86.77       86.31      7.70 o 
  -5  11   8       18.56       22.02      5.27 o 
  -4  11   8       48.12       47.28      6.61 o 
  -3  11   8       11.49       14.09      4.23 o 
  -2  11   8       14.43       13.07      5.83 o 
  -1  11   8        0.49        6.61      3.83 o 
 -11   0   9       47.13       49.39      5.71 o 
  -9   0   9      175.44      191.37      6.71 o 
  -7   0   9       58.50       54.02      3.58 o 
  -5   0   9      674.37      684.63     24.04 o 
  -3   0   9       36.15       32.40      2.37 o 
  -1   0   9      323.97      274.95      9.02 o 
   1   0   9        0.97        2.23      2.10 o 
   3   0   9      130.83      132.37      6.42 o 
   5   0   9       34.14       33.37      5.06 o 
 -11   1   9      226.86      251.27      7.70 o 
 -10   1   9        3.25        5.52      1.84 o 
  -9   1   9      159.37      165.22      4.72 o 
  -8   1   9       79.86       76.32      3.19 o 
  -7   1   9      266.28      252.02      5.33 o 
  -6   1   9      676.75      691.14     14.72 o 
  -5   1   9        5.14        4.78      1.46 o 
  -4   1   9      305.93      291.63      3.99 o 
  -3   1   9        6.98        6.08      0.95 o 
  -2   1   9       13.50       10.80      1.11 o 
  -1   1   9        6.08        7.14      1.29 o 
   0   1   9      594.78      518.12      8.40 o 
   1   1   9      159.53      140.72      3.97 o 
   2   1   9       52.81       44.51      3.64 o 
   3   1   9       25.08       19.07      2.23 o 
   4   1   9       26.00       25.61      2.92 o 
   5   1   9       26.88       34.78      5.38 o 
 -11   2   9       30.40       28.82      4.60 o 
 -10   2   9       41.62       36.59      2.61 o 
  -9   2   9       20.96       16.27      2.28 o 
  -8   2   9       66.57       67.26      3.14 o 
  -7   2   9      231.38      260.24      5.86 o 
  -6   2   9       51.87       53.96      2.97 o 
  -5   2   9      222.98      211.70      4.18 o 
  -4   2   9      675.16      666.51     12.50 o 
  -3   2   9       21.99       25.85      2.25 o 
  -2   2   9      207.04      173.96      3.67 o 
  -1   2   9       13.59       18.90      2.12 o 
   0   2   9      155.44      126.67     10.95 o 
   1   2   9       15.34       18.00      2.00 o 
   2   2   9       77.38       61.49      8.20 o 
   3   2   9       46.07       54.72      3.73 o 
   4   2   9       45.43       50.32      3.97 o 
   5   2   9       65.54       71.72      8.58 o 
 -11   3   9       11.32       11.29      7.22 o 
 -10   3   9       24.05       21.45      5.44 o 
  -9   3   9       91.71      103.23      9.88 o 
  -8   3   9       63.22       79.89      5.72 o 
  -7   3   9      106.70      103.12      8.99 o 
  -6   3   9        1.26        3.45      3.40 o 
  -5   3   9      470.08      427.27     19.58 o 
  -4   3   9      156.82      149.28      7.92 o 
  -3   3   9      149.17      139.42      7.54 o 
  -2   3   9     1776.79     1719.39     47.42 o 
  -1   3   9      249.97      214.25      8.69 o 
   0   3   9       78.93       76.09      5.73 o 
   1   3   9       73.69       65.57      3.71 o 
   2   3   9        0.74        3.63      1.95 o 
   3   3   9        8.69        6.52      1.99 o 
   4   3   9        0.43        4.31      2.70 o 
 -11   4   9        0.41        6.32      3.23 o 
 -10   4   9        0.89        4.67      3.20 o 
  -9   4   9      127.46      130.71      7.11 o 
  -8   4   9      156.21      156.01     20.38 o 
  -7   4   9      271.19      259.76      8.58 o 
  -6   4   9      201.84      212.31      7.37 o 
  -5   4   9       58.68       50.94      4.50 o 
  -4   4   9       31.87       37.31      4.15 o 
  -3   4   9        1.12        3.97      3.00 o 
  -2   4   9       13.37       15.56      3.71 o 
  -1   4   9      307.97      274.81      8.38 o 
   0   4   9       14.24       16.51      3.46 o 
   1   4   9       94.61       99.75      6.13 o 
   2   4   9        6.90        3.07      2.65 o 
   3   4   9       45.27       37.81      8.15 o 
   4   4   9       13.19        9.98      3.34 o 
 -10   5   9        1.65        2.76      3.20 o 
  -9   5   9      143.77      140.26      7.98 o 
  -8   5   9        8.47       11.86      4.53 o 
  -7   5   9       55.30       62.38      8.93 o 
  -6   5   9        5.97        4.95      2.44 o 
  -5   5   9        0.61        4.10      2.51 o 
  -4   5   9      579.60      570.13     20.60 o 
  -3   5   9     1109.57     1152.72     16.33 o 
  -2   5   9       35.92       36.40      6.78 o 
  -1   5   9        0.20        1.27      2.83 o 
   0   5   9       67.65       67.26      5.39 o 
   1   5   9       14.05       13.16      4.41 o 
   2   5   9       18.16       26.44      4.54 o 
   3   5   9        2.23        8.52      3.50 o 
   4   5   9        3.47        5.89      3.05 o 
 -10   6   9        0.21        2.09      2.77 o 
  -9   6   9       88.43       96.66      9.16 o 
  -8   6   9      202.29      195.88      8.86 o 
  -7   6   9        7.18        6.59      3.03 o 
  -6   6   9        2.45        5.43      3.39 o 
  -5   6   9        1.28        2.82      2.91 o 
  -4   6   9        3.36        7.57      3.36 o 
  -3   6   9       36.79       42.55      8.07 o 
  -2   6   9      145.81      132.11      6.92 o 
  -1   6   9       23.48       30.02      5.01 o 
   0   6   9        3.77        9.16      6.60 o 
   1   6   9       23.53       29.72      7.56 o 
   2   6   9       20.36       21.74      5.62 o 
   3   6   9       68.19       78.30      6.08 o 
  -9   7   9        0.32        1.13      1.92 o 
  -8   7   9       63.27       75.18     11.65 o 
  -7   7   9        6.02       10.49      6.28 o 
  -6   7   9       77.69       71.61      5.70 o 
  -5   7   9      181.66      189.33      9.81 o 
  -4   7   9      140.46      140.53      7.47 o 
  -3   7   9      193.47      201.65      8.46 o 
  -2   7   9       38.63       40.03      6.78 o 
  -1   7   9      260.95      283.64     19.13 o 
   0   7   9        2.52        7.59      4.09 o 
   1   7   9       94.04      101.76      7.03 o 
   2   7   9        3.30        5.60      4.70 o 
   3   7   9        1.01        5.18      3.92 o 
  -8   8   9        3.48        5.63      2.94 o 
  -7   8   9        6.23        2.72      4.80 o 
  -6   8   9       20.26       11.44      3.58 o 
  -5   8   9      161.07      176.38      8.60 o 
  -4   8   9       58.30       55.35      5.94 o 
  -3   8   9        3.33        5.72      3.19 o 
  -2   8   9        6.78        7.77      4.10 o 
  -1   8   9       39.32       36.32      7.20 o 
   0   8   9       34.48       41.16      6.07 o 
   1   8   9       24.83       22.70      5.23 o 
   2   8   9       29.14       28.32     10.94 o 
  -7   9   9       39.01       46.63     10.08 o 
  -6   9   9       50.41       50.93      8.94 o 
  -5   9   9       63.16       42.85      8.84 o 
  -4   9   9       26.53       32.35      9.00 o 
  -3   9   9        0.07        0.56      5.38 o 
  -2   9   9       41.22       55.55      9.12 o 
  -1   9   9        0.25        4.49      3.38 o 
   1   9   9       63.71       68.13      8.32 o 
  -6  10   9       22.31       30.18      5.28 o 
  -5  10   9       29.43       29.25      8.74 o 
  -4  10   9        1.67        2.13      3.26 o 
  -3  10   9        1.83        6.01      3.67 o 
  -2  10   9        4.34        8.85      4.14 o 
  -1  10   9        0.15        3.94      4.08 o 
 -10   0  10        0.09        3.22      4.20 o 
  -8   0  10       64.42       63.21      5.74 o 
   4   0  10      172.58      181.98     11.96 o 
 -11   1  10        3.80        5.42      3.78 o 
 -10   1  10       18.51       18.41      3.33 o 
  -9   1  10       17.35       18.27      3.12 o 
  -8   1  10       13.41       16.42      3.00 o 
  -7   1  10      229.50      238.89     10.23 o 
  -6   1  10      325.78      333.10      8.55 o 
  -5   1  10       30.86       32.03      2.67 o 
  -4   1  10      243.63      214.89     12.49 o 
  -3   1  10       90.77       84.89      3.72 o 
  -2   1  10       41.60       33.99      2.79 o 
  -1   1  10        5.08        2.99      1.44 o 
   0   1  10        8.28        7.04      2.63 o 
   1   1  10       39.57       43.28      2.83 o 
   2   1  10       66.95       63.02      3.78 o 
   3   1  10       21.49       26.39      4.28 o 
 -11   2  10       42.70       46.05      5.23 o 
 -10   2  10       45.53       45.03      5.25 o 
  -9   2  10       48.85       46.73      5.32 o 
  -8   2  10       94.73       91.13     13.30 o 
  -7   2  10       15.71       20.09      4.89 o 
  -6   2  10        6.87        7.66      3.90 o 
  -5   2  10        0.58        0.97      1.54 o 
  -4   2  10       74.81       73.90      5.06 o 
  -3   2  10       76.88       65.21      3.51 o 
  -2   2  10      130.93      125.93      5.13 o 
  -1   2  10       47.71       46.82      3.80 o 
   0   2  10       32.24       37.29      3.37 o 
   1   2  10       86.90       88.86      5.12 o 
   2   2  10      152.00      153.42     11.40 o 
   3   2  10        6.21        6.15      3.02 o 
 -10   3  10        9.65        6.26      3.14 o 
  -9   3  10       88.20       85.66      5.57 o 
  -8   3  10      123.70      120.50      7.12 o 
  -7   3  10        2.39        4.81      3.26 o 
  -6   3  10        0.06        4.03      2.48 o 
  -5   3  10      165.31      164.67      6.61 o 
  -4   3  10      147.57      134.40      5.40 o 
  -3   3  10       24.40       29.52      4.07 o 
  -2   3  10        4.61        3.16      2.24 o 
  -1   3  10        5.65        5.70      2.45 o 
   0   3  10       22.46       22.98      4.55 o 
   1   3  10        6.45        9.44      3.29 o 
   2   3  10        4.22        6.08      2.64 o 
   3   3  10        2.27        5.31      2.79 o 
 -10   4  10       66.41       68.73     16.20 o 
  -9   4  10        0.41        4.67      3.11 o 
  -8   4  10      124.36      141.14      7.58 o 
  -7   4  10        0.01        4.98      3.15 o 
  -6   4  10        0.14        2.45      2.30 o 
  -5   4  10       61.73       57.01      5.03 o 
  -4   4  10       88.81       78.94      5.04 o 
  -3   4  10        0.48        1.59      2.34 o 
  -2   4  10       50.89       63.97      4.55 o 
  -1   4  10        0.86        2.66      2.48 o 
   0   4  10        6.26        8.94      3.27 o 
   1   4  10        0.14        4.30      3.14 o 
   2   4  10       34.83       39.45      5.24 o 
   3   4  10      184.19      185.37      8.79 o 
 -10   5  10       70.31       69.08      6.36 o 
  -9   5  10       46.38       54.88      5.48 o 
  -8   5  10       42.59       50.13      6.64 o 
  -7   5  10        3.00        4.80      2.64 o 
  -6   5  10        5.07        5.79      2.87 o 
  -5   5  10        6.84       11.08      3.53 o 
  -4   5  10       49.11       43.18      4.20 o 
  -3   5  10       21.30       19.08      3.53 o 
  -2   5  10        3.99        2.84      3.04 o 
  -1   5  10        9.97       14.82      3.40 o 
   0   5  10       25.60       27.48      5.40 o 
   1   5  10        0.73        5.75      3.81 o 
   2   5  10       20.35       33.69      4.43 o 
  -9   6  10       19.32       13.74      4.72 o 
  -8   6  10        0.01        2.82      2.37 o 
  -7   6  10        7.22        6.42      2.79 o 
  -6   6  10      239.17      257.06      8.95 o 
  -5   6  10       28.22       35.28      5.39 o 
  -4   6  10       23.57       22.06      4.09 o 
  -3   6  10        3.62        2.99      3.07 o 
  -2   6  10        3.85        8.49      3.17 o 
  -1   6  10        0.00        6.14      3.85 o 
   0   6  10       90.50      117.01      7.18 o 
   1   6  10       39.02       47.14      5.36 o 
   2   6  10        0.32        1.25      2.59 o 
  -8   7  10        1.33        5.91      3.15 o 
  -7   7  10        1.88        2.85      2.63 o 
  -6   7  10      243.12      249.72     11.57 o 
  -5   7  10        0.10        5.39      3.47 o 
  -4   7  10       96.70      112.81      7.44 o 
  -3   7  10       29.05       34.34      7.34 o 
  -2   7  10       66.35       80.40      6.43 o 
  -1   7  10        3.58        3.39      3.59 o 
   0   7  10        1.26        8.26      3.68 o 
   1   7  10       14.27       15.07      4.17 o 
  -7   8  10       19.11       26.48      4.65 o 
  -6   8  10        4.48        7.49      3.73 o 
  -5   8  10       48.80       49.67      5.69 o 
  -4   8  10       18.64       24.20      4.95 o 
  -3   8  10        2.13        7.94      3.61 o 
  -2   8  10       14.00       12.24      3.49 o 
  -1   8  10       16.20       13.31      3.75 o 
   0   8  10       10.69        7.97      3.63 o 
  -6   9  10       88.42       97.46      9.01 o 
  -5   9  10       17.47       24.54      5.49 o 
  -4   9  10       31.80       31.02      5.91 o 
  -3   9  10       31.65       32.70      5.03 o 
  -2   9  10       36.40       43.34      5.12 o 
  -1   9  10       48.18       56.03      5.54 o 
  -5   0  11        2.65        2.44      1.48 o 
  -3   0  11       81.97       68.17      4.76 o 
  -1   0  11       10.15       16.58      3.58 o 
   1   0  11        0.54        0.42      2.32 o 
  -9   1  11        1.28        0.92      2.48 o 
  -8   1  11       19.34       24.50      4.08 o 
  -7   1  11      109.02      104.54      6.16 o 
  -6   1  11       29.56       32.31      4.48 o 
  -5   1  11       77.77       79.92      5.24 o 
  -4   1  11       72.57       73.45      5.28 o 
  -3   1  11        9.82        7.44      3.12 o 
  -2   1  11        2.56        4.10      2.12 o 
  -1   1  11       39.37       47.07      5.14 o 
   0   1  11        6.22        7.56      3.22 o 
   1   1  11       78.77       84.68      7.24 o 
   2   1  11       63.74       64.45      6.84 o 
 -10   2  11       14.76       13.56      5.06 o 
  -9   2  11       51.22       66.47      6.36 o 
  -5   2  11        2.47        2.96      3.02 o 
  -4   2  11        5.86        5.80      2.64 o 
  -3   2  11        1.30        2.04      2.06 o 
  -2   2  11        0.02        4.10      2.40 o 
  -1   2  11        9.70        4.96      3.72 o 
  -9   3  11        7.62        7.04      3.22 o 
  -8   3  11       16.90       14.94      6.08 o 
  -7   3  11        0.06        6.13      3.76 o 
  -6   3  11       98.77      100.92      8.22 o 
  -5   3  11      106.47      118.62      5.51 o 
  -4   3  11       24.92       24.00      3.11 o 
  -3   3  11       23.76       30.12      3.36 o 
  -2   3  11        7.32        7.64      3.58 o 
  -1   3  11        8.47        4.93      3.01 o 
   0   3  11       11.63       13.05      3.01 o 
   1   3  11        1.75        7.90      5.70 o 
   2   3  11       96.27      112.14     10.28 o 
  -9   4  11        5.90        9.89      3.10 o 
  -8   4  11        3.79        5.87      3.52 o 
  -7   4  11        2.87        2.75      2.65 o 
  -6   4  11       43.65       38.26      4.02 o 
  -5   4  11       13.05       16.01      7.04 o 
  -4   4  11        2.38        4.34      2.26 o 
  -3   4  11       10.27        6.78      2.30 o 
  -2   4  11       15.76       12.97      6.11 o 
  -1   4  11       31.40       20.95      3.51 o 
   0   4  11      115.89      120.95     13.62 o 
   1   4  11        3.48        0.99      2.35 o 
  -9   5  11        0.88        2.88      3.51 o 
  -8   5  11        7.52        9.49      3.61 o 
  -7   5  11        9.00       10.65      3.12 o 
  -6   5  11       18.71       27.87      4.68 o 
  -5   5  11       96.69      113.96      7.20 o 
  -4   5  11      117.35      112.46      6.28 o 
  -3   5  11        1.75        7.77      3.23 o 
  -2   5  11       42.11       44.83      4.42 o 
  -1   5  11        0.18        3.85      2.60 o 
   0   5  11       44.24       50.05      6.74 o 
   1   5  11        0.00        9.41      4.11 o 
  -8   6  11       88.45      105.94      6.66 o 
  -7   6  11        1.41        7.43      3.46 o 
  -6   6  11        5.47        4.05      2.77 o 
  -5   6  11       19.17       23.85      5.28 o 
  -4   6  11        4.21        8.04      4.52 o 
  -3   6  11       24.24       26.34      4.17 o 
  -2   6  11       23.27       26.61      4.42 o 
  -1   6  11        8.61        5.15      3.00 o 
   0   6  11        7.44        8.65      3.68 o 
  -7   7  11       39.78       43.21     10.97 o 
  -6   7  11        1.05        2.51      3.37 o 
  -5   7  11        3.01        6.19      3.18 o 
  -4   7  11       51.05       53.65      6.86 o 
  -3   7  11       42.86       45.15      8.59 o 
  -2   7  11       45.57       50.76      7.43 o 
  -1   7  11        8.78       12.62      6.62 o 
  -5   8  11       28.91       33.03      6.86 o 
  -4   8  11       62.54       77.04      6.19 o 
  -3   8  11        1.70        3.91      3.41 o 
  -5   2  12        3.49        3.32      2.10 o 
  -4   2  12       39.93       40.51      4.52 o 
  -3   2  12        3.31        4.34      2.62 o 
  -2   2  12        4.55        2.58      2.98 o 
  -1   2  12       36.96       52.43      5.72 o 
  -8   3  12      388.12      419.86     21.24 o 
  -7   3  12       86.17       90.24      6.86 o 
  -6   3  12      126.83      141.51      8.20 o 
  -5   3  12       14.59        7.46      3.34 o 
  -4   3  12        2.40        7.62      3.18 o 
  -2   3  12       92.28      100.38      7.32 o 
  -1   3  12        0.49        4.62      3.02 o 
   0   3  12        0.01        3.70      3.06 o 
  -5   4  12        1.79        5.28      4.34 o 
  -4   4  12        0.30        3.42      3.94 o 
  -3   4  12        1.78        6.04      3.88 o 
  -2   4  12        2.88        6.44      4.10 o 
  -1   4  12        2.49        1.50      3.52 o 
  -7   5  12        7.56       15.62      5.12 o 
  -6   5  12       67.77       78.82      7.72 o 
  -5   5  12        5.92       15.92      5.04 o 
  -4   5  12       52.98       56.03      7.36 o 
  -3   5  12       43.77       37.51      5.36 o 
  -2   5  12        1.92        5.18      3.36 o 
  -1   5  12        6.81        9.92      5.54 o 
  -6   6  12      152.35      170.73     20.14 o 
  -5   6  12        0.48        5.23      2.96 o 
  -4   6  12        5.26        2.70      3.80 o 
  -3   6  12        1.03        4.39      2.59 o 
                                                 
